# Supplementary material for: Comprehensive analyses of biological function and tumor microenvironment with cuproptosis regulators and construction of a cuproptosis-related scoring system in thyroid cancer based on bioinformatics and experimental validation
Source: Front Genet. 2026 Feb 27;17:1735093. doi: 10.3389/fgene.2026.1735093 (PMC12981724; doi:10.3389/fgene.2026.1735093)
Supplement: Supplementary file 1 [file Table1.xlsx]

## Sheet: S1
				Table-S1: Basic information of datasets included in this study downloaded from GEO database.
				GEO Series	GEO Platform	Screening Type	Sample Type	Total	Region	Publication
				GSE29265	GPL570	RNA	20normal+20TPC	40	Belgium	2012
				GSE33630	GPL570	RNA	45normal+49TPC	94	Belgium	2012
				GSE35570	GPL570	RNA	51normal+65TPC	116	Poland	2015
				GSE60542	GPL8380	RNA	30normal+33TPC	63	Belgium	2019
				TCGA	Illumina	RNA	58normal+506TPC	564	USA	2022
				GTEx	Illumina	RNA	279normal	279	/	2022

## Sheet: S2
				Table-S2: The immune cell markers used in this work for estimating the relative abundance of immune cell infiltration.
					CellType	Gene_Symbol
					aDC	LAMP3
					aDC	CCL1
					aDC	IDO1
					aDC	OAS3
					aDC	EBI3
					B cells	GLDC
					B cells	COCH
					B cells	SLC15A2
					B cells	CR2
					B cells	HLA-DOB
					B cells	SPIB
					B cells	PNOC
					B cells	BLK
					B cells	CD19
					B cells	KIAA0125
					B cells	TNFRSF17
					B cells	GNG7
					B cells	CCR9
					B cells	BLNK
					B cells	ABCB4
					B cells	MEF2C
					B cells	MEF2C
					B cells	IGHM
					B cells	TCL1A
					B cells	BCL11A
					B cells	MS4A1
					B cells	SCN3A
					B cells	MICAL3
					B cells	IGHD
					B cells	IGHA1
					B cells	IGKC
					B cells	DTNB
					B cells	CD72
					B cells	IGLC1
					B cells	MS4A1
					B cells	QRSL1
					B cells	QRSL1
					B cells	OSBPL10
					B cells	BCL11A
					B cells	KIAA0125
					B cells	BACH2
					B cells	FCRL2
					B cells	IGHD
					B cells	TCL1A
					CD8 T cells	DNAJB1
					CD8 T cells	DNAJB1
					CD8 T cells	ZFP36L2
					CD8 T cells	ZFP36L2
					CD8 T cells	VAMP2
					CD8 T cells	PPP1R2
					CD8 T cells	TBCC
					CD8 T cells	LEPROTL1
					CD8 T cells	CAMLG
					CD8 T cells	KLF9
					CD8 T cells	GADD45A
					CD8 T cells	CD8A
					CD8 T cells	ZNF91
					CD8 T cells	PF4
					CD8 T cells	THUMPD1
					CD8 T cells	TSC22D3
					CD8 T cells	SLC16A7
					CD8 T cells	GZMM
					CD8 T cells	SIK1
					CD8 T cells	RBM3
					CD8 T cells	APBA2
					CD8 T cells	HAUS3
					CD8 T cells	SF1
					CD8 T cells	FLT3LG
					CD8 T cells	TMEM259
					CD8 T cells	ZNF609
					CD8 T cells	SRSF7
					CD8 T cells	PRF1
					CD8 T cells	TMC6
					CD8 T cells	KAT6A
					CD8 T cells	AES
					CD8 T cells	ZNF22
					CD8 T cells	ABT1
					CD8 T cells	CDKN2AIP
					CD8 T cells	PRR5
					CD8 T cells	LIME1
					CD8 T cells	PRR5
					CD8 T cells	C12orf47
					Cytotoxic cells	RUNX3
					Cytotoxic cells	DUSP2
					Cytotoxic cells	GZMA
					Cytotoxic cells	GNLY
					Cytotoxic cells	ZBTB16
					Cytotoxic cells	KLRD1
					Cytotoxic cells	KLRD1
					Cytotoxic cells	APBA2
					Cytotoxic cells	GZMH
					Cytotoxic cells	RORA
					Cytotoxic cells	KLRD1
					Cytotoxic cells	NKG7
					Cytotoxic cells	CTSW
					Cytotoxic cells	KLRB1
					Cytotoxic cells	SIGIRR
					Cytotoxic cells	KLRF1
					Cytotoxic cells	APOL3
					Cytotoxic cells	GNLY
					Cytotoxic cells	SIGIRR
					DC	HSD11B1
					DC	CCL13
					DC	CD209
					DC	CCL22
					DC	CCL17
					DC	PPFIBP2
					DC	NPR1
					Eosinophils	THBS1
					Eosinophils	THBS1
					Eosinophils	SIAH1
					Eosinophils	TGIF1
					Eosinophils	HES1
					Eosinophils	HES1
					Eosinophils	KBTBD11
					Eosinophils	THBS4
					Eosinophils	KCNH2
					Eosinophils	ABHD2
					Eosinophils	RNASE2
					Eosinophils	CLC
					Eosinophils	PTGDR2
					Eosinophils	EMR1
					Eosinophils	CD101
					Eosinophils	SYNJ1
					Eosinophils	CCR3
					Eosinophils	HIST1H1C
					Eosinophils	KCNH2
					Eosinophils	IL5RA
					Eosinophils	IL5RA
					Eosinophils	GALC
					Eosinophils	CAT
					Eosinophils	TIPARP
					Eosinophils	SYNJ1
					Eosinophils	TKTL1
					Eosinophils	LRP5L
					Eosinophils	RRP12
					Eosinophils	TKTL1
					Eosinophils	RCOR3
					Eosinophils	SMPD3
					Eosinophils	CYSLTR2
					Eosinophils	HRH4
					Eosinophils	ACACB
					Eosinophils	C9orf156
					Eosinophils	ACACB
					Eosinophils	ACACB
					Eosinophils	MYO15B
					iDC	BLVRB
					iDC	TACSTD2
					iDC	CSF1R
					iDC	F13A1
					iDC	GSTT1
					iDC	RAP1GAP
					iDC	VASH1
					iDC	FABP4
					iDC	PREP
					iDC	MMP12
					iDC	CTNS
					iDC	SYT17
					iDC	CD1C
					iDC	GUCA1A
					iDC	CLEC10A
					iDC	CD1B
					iDC	CH25H
					iDC	PPARG
					iDC	CD1E
					iDC	ABCG2
					iDC	FZD2
					iDC	CD1A
					iDC	CD1E
					iDC	SLC7A8
					iDC	PDXK
					iDC	NUDT9
					iDC	MS4A6A
					iDC	HS3ST2
					iDC	DCSTAMP
					iDC	LMAN2L
					Macrophages	EMP1
					Macrophages	SCARB2
					Macrophages	RAI14
					Macrophages	CTSK
					Macrophages	APOE
					Macrophages	CD163
					Macrophages	FDX1
					Macrophages	SCG5
					Macrophages	CYBB
					Macrophages	ME1
					Macrophages	GPC4
					Macrophages	GPC4
					Macrophages	KAL1
					Macrophages	SULT1C2
					Macrophages	MARCO
					Macrophages	CCL7
					Macrophages	CHIT1
					Macrophages	MSR1
					Macrophages	CHI3L1
					Macrophages	CD84
					Macrophages	SULT1C2
					Macrophages	PTGDS
					Macrophages	MSR1
					Macrophages	PTGDS
					Macrophages	SGMS1
					Macrophages	BCAT1
					Macrophages	BCAT1
					Macrophages	FN1
					Macrophages	MSR1
					Macrophages	CXCL5
					Macrophages	CD163
					Macrophages	GM2A
					Macrophages	ATG7
					Macrophages	PCOLCE2
					Macrophages	MS4A4A
					Macrophages	CLEC5A
					Macrophages	DNASE2B
					Macrophages	COLEC12
					Macrophages	COL8A2
					Mast cells	ABCC4
					Mast cells	MPO
					Mast cells	SCG2
					Mast cells	MAOB
					Mast cells	VWA5A
					Mast cells	KIT
					Mast cells	PTGS1
					Mast cells	CALB2
					Mast cells	CPA3
					Mast cells	CTSG
					Mast cells	TPSAB1
					Mast cells	SLC18A2
					Mast cells	ADCYAP1
					Mast cells	TAL1
					Mast cells	SIGLEC6
					Mast cells	SIGLEC6
					Mast cells	NR0B1
					Mast cells	CEACAM8
					Mast cells	HPGDS
					Mast cells	ELANE
					Mast cells	HDC
					Mast cells	TPSB2
					Mast cells	MS4A2
					Mast cells	MS4A2
					Mast cells	TPSAB1
					Mast cells	GATA2
					Mast cells	TPSAB1
					Mast cells	VWA5A
					Mast cells	SIGLEC6
					Mast cells	HPGD
					Mast cells	PRG2
					Mast cells	PPM1H
					Mast cells	CMA1
					Mast cells	LINC01140
					Mast cells	TPSAB1
					Mast cells	MLPH
					Mast cells	SLC24A3
					Mast cells	SLC24A3
					Neutrophils	CD93
					Neutrophils	CD93
					Neutrophils	MME
					Neutrophils	MME
					Neutrophils	CSF3R
					Neutrophils	FCGR3B
					Neutrophils	TECPR2
					Neutrophils	FPR1
					Neutrophils	BST1
					Neutrophils	S100A12
					Neutrophils	SLC22A4
					Neutrophils	TNFRSF10C
					Neutrophils	CYP4F3
					Neutrophils	MGAM
					Neutrophils	CXCR2
					Neutrophils	CXCR1
					Neutrophils	FCAR
					Neutrophils	CEACAM3
					Neutrophils	LILRB2
					Neutrophils	FPR2
					Neutrophils	FPR2
					Neutrophils	CEACAM3
					Neutrophils	TNFRSF10C
					Neutrophils	FCAR
					Neutrophils	KCNJ15
					Neutrophils	FCAR
					Neutrophils	G0S2
					Neutrophils	ALPL
					Neutrophils	SLC25A37
					Neutrophils	CPPED1
					Neutrophils	DYSF
					Neutrophils	HPSE
					Neutrophils	SIGLEC5
					Neutrophils	VNN3
					Neutrophils	CRISPLD2
					NK CD56bright cells	DUSP4
					NK CD56bright cells	DUSP4
					NK CD56bright cells	PLA2G6
					NK CD56bright cells	RRAD
					NK CD56bright cells	FOXJ1
					NK CD56bright cells	XCL1
					NK CD56bright cells	MPPED1
					NK CD56bright cells	PLA2G6
					NK CD56bright cells	MUC3B
					NK CD56bright cells	LPCAT4
					NK CD56bright cells	PLA2G6
					NK CD56bright cells	TRAPPC9
					NK CD56bright cells	MADD
					NK CD56dim cells	GTF3C1
					NK CD56dim cells	KIR2DL3
					NK CD56dim cells	KIR2DS5
					NK CD56dim cells	GZMB
					NK CD56dim cells	KIR3DS1
					NK CD56dim cells	KIR2DS2
					NK CD56dim cells	KIR3DL1
					NK CD56dim cells	TTC38
					NK CD56dim cells	KIR2DS4
					NK CD56dim cells	KIR3DL3
					NK CD56dim cells	PMEPA1
					NK CD56dim cells	S1PR5
					NK CD56dim cells	IL21R
					NK cells	IGFBP5
					NK cells	MAPRE3
					NK cells	ZNF747
					NK cells	XCL1
					NK cells	ZNF205
					NK cells	TCTN2
					NK cells	TRPV6
					NK cells	FGF18
					NK cells	BCL2
					NK cells	TBXA2R
					NK cells	NCR1
					NK cells	CDC5L
					NK cells	MRC2
					NK cells	FZR1
					NK cells	ALDH1B1
					NK cells	ADARB1
					NK cells	PSMD4
					NK cells	FUT5
					NK cells	FZR1
					NK cells	APBB2
					NK cells	PDLIM4
					NK cells	ZNF528
					NK cells	MCM3AP
					NK cells	LDB3
					NK cells	GNAS
					NK cells	NCR1
					NK cells	NCR1
					NK cells	TINAGL1
					NK cells	PRX
					NK cells	SLC30A5
					NK cells	KANK2
					pDC	IL3RA
					T cells	ITM2A
					T cells	LCK
					T cells	LCK
					T cells	CD3E
					T cells	SKAP1
					T cells	CD2
					T cells	CD28
					T cells	CD96
					T cells	CD3G
					T cells	TRAC
					T cells	TRAC
					T cells	PRKCQ
					T cells	PRKCQ
					T cells	SH2D1A
					T cells	TRBC1
					T cells	NCALD
					T cells	TRBC1
					T cells	CD3D
					T cells	YME1L1
					T cells	CD6
					T cells	TRDV3
					T cells	TRAT1
					T cells	BCL11B
					T helper cells	UBE2L3
					T helper cells	ANP32B
					T helper cells	NAP1L4
					T helper cells	RPA1
					T helper cells	SEC24C
					T helper cells	ITM2A
					T helper cells	SLC25A12
					T helper cells	ASF1A
					T helper cells	ATF2
					T helper cells	BATF
					T helper cells	GOLGA8A
					T helper cells	ICOS
					T helper cells	CD28
					T helper cells	FRYL
					T helper cells	PPP2R5C
					T helper cells	SRSF10
					T helper cells	LRBA
					T helper cells	FAM111A
					T helper cells	NUP107
					T helper cells	PHF10
					T helper cells	BORA
					T helper cells	DDX50
					Tcm	SLC7A6
					Tcm	AQP3
					Tcm	CLUAP1
					Tcm	FYB
					Tcm	USP9Y
					Tcm	TXK
					Tcm	KLF12
					Tcm	CASP8
					Tcm	CEP68
					Tcm	ATM
					Tcm	PCM1
					Tcm	CDC14A
					Tcm	NFATC3
					Tcm	TIMM8A
					Tcm	ATM
					Tcm	HNRNPH1
					Tcm	CREBZF
					Tcm	TXLNGY
					Tcm	CYLD
					Tcm	MAP3K1
					Tcm	DOCK9
					Tcm	N4BP2L2-IT2
					Tcm	PCNX
					Tcm	REPS1
					Tcm	TRAF3IP3
					Tcm	PHC3
					Tcm	NMT2
					Tcm	KMT2A
					Tcm	SPDYE2
					Tcm	STX16
					Tcm	NEFL
					Tem	TBCD
					Tem	TBC1D5
					Tem	NFATC4
					Tem	PRKY
					Tem	CCR2
					Tem	LTK
					Tem	CCR2
					Tem	MEFV
					Tem	DDX17
					Tem	SND1-IT1
					Tem	FLI1
					Tem	FLI1
					Tem	AKT3
					Tem	EZR
					Tem	TCRA
					Tem	GDPD5
					TFH	STK39
					TFH	PTPN13
					TFH	CHGB
					TFH	TOX
					TFH	CDK5R1
					TFH	CXCL13
					TFH	PVALB
					TFH	CXCR5
					TFH	MAF
					TFH	PDCD1
					TFH	ICA1
					TFH	LDLRAD4
					TFH	MYO7A
					TFH	MAF
					TFH	LDLRAD4
					TFH	TSHR
					TFH	ST8SIA1
					TFH	MYO6
					TFH	ICA1
					TFH	SMAD1
					TFH	CHI3L2
					TFH	PASK
					TFH	HIST1H4J
					TFH	CXCR5
					TFH	PASK
					TFH	MKL2
					TFH	POMT1
					TFH	MAGEH1
					TFH	HEY1
					TFH	SH3TC1
					TFH	B3GAT1
					TFH	KCNK5
					TFH	THADA
					TFH	SIRPG
					TFH	SLC7A10
					TFH	KIAA1324
					TFH	MYO7A
					TFH	HEY1
					TFH	THADA
					TFH	ZNF764
					Tgd	FEZ1
					Tgd	C1orf61
					Tgd	CD160
					Tgd	TRDC
					Th1 cells	APOD
					Th1 cells	BST2
					Th1 cells	DPP4
					Th1 cells	CCL4
					Th1 cells	SGCB
					Th1 cells	LRP8
					Th1 cells	BTG3
					Th1 cells	SYNGR3
					Th1 cells	CD38
					Th1 cells	CD70
					Th1 cells	DGKI
					Th1 cells	LTA
					Th1 cells	IL12RB2
					Th1 cells	DUSP5
					Th1 cells	LRRN3
					Th1 cells	CSF2
					Th1 cells	IFNG
					Th1 cells	CMAHP
					Th1 cells	DPP4
					Th1 cells	ATP9A
					Th1 cells	APBB2
					Th1 cells	DOK5
					Th1 cells	EGFL6
					Th1 cells	ZBTB32
					Th1 cells	IL22
					Th1 cells	CTLA4
					Th1 cells	HBEGF
					Th1 cells	APBB2
					Th17 cells	IL17RA
					Th17 cells	RORC
					Th17 cells	IL17A
					Th17 cells	IL17A
					Th2 cells	DHFR
					Th2 cells	SNRPD1
					Th2 cells	GSTA4
					Th2 cells	SMAD2
					Th2 cells	SMAD2
					Th2 cells	MB
					Th2 cells	CDC7
					Th2 cells	WDHD1
					Th2 cells	CDC25C
					Th2 cells	PMCH
					Th2 cells	CXCR6
					Th2 cells	LAIR2
					Th2 cells	PTGIS
					Th2 cells	ANK1
					Th2 cells	CENPF
					Th2 cells	GATA3
					Th2 cells	EVI5
					Th2 cells	BIRC5
					Th2 cells	PHEX
					Th2 cells	CXCR6
					Th2 cells	SLC39A14
					Th2 cells	MICAL2
					Th2 cells	ADCY1
					Th2 cells	LIMA1
					Th2 cells	NEIL3
					Th2 cells	HELLS
					Th2 cells	AHI1
					Th2 cells	AHI1
					Th2 cells	IL26
					Th2 cells	AHI1
					Th2 cells	DHFR
					TReg	FOXP3
					TReg	FOXP3

## Sheet: S3
			Table-S3: Primers details of genes involved in signature.
			Gene	Forward	Reverse
			FAM229B	CAATTTGGAACCCAGCCAAG	GGTGACATCTCCTTCCCATTAC
			GINM1	CACAGGACGGCATCAGAATTA	TACACCTGTCCACTCTCATAGG
			MAP1LC3A	CATGAGCGAGTTGGTCAAGA	CTTTCTCCTGCTCGTAGATGTC
			NMB	CTCGGAATCCTCCTGCTAAAG	AGCCTCCTGTACTGGATTTG
			RBPMS2	GCCTCCCTGTGGACATTAAA	CTTGATCAGGGACCCTTCATAC
			FDX1	TTC​AAC​CTG​TCA​CCT​CAT​CTT​TG	TGC​CAG​ATC​GAG​CAT​GTC​ATT
			GLS	GAGGCATTCTACTGGAGATACC	GCTCCAGCATTTACCATAGG
			GAPDH	ACCCAGAAGACTGTGGATGG	CAGTGAGCTTCCCGTTCAG
			Si-FDX1-1	GCA​UAU​GGA​CUA​ACA​GAC​Att	UGU​CUG​UUA​GUC​CAU​AUG​Cca
			Si-FDX1-2	CAU​CUU​UGA​AGA​UCA​CAU​Att	UAU​GUG​AUC​UUC​AAA​GAU​Gag

## Sheet: S4
					Table-S4: The cuproptosis related genes involved in this study.
						TCGA_FDX1	P - value	GEO_FDX1	P - value	TCGA_Elesclomol	P - value	GEO_Elesclomol	P - value
					ZSWIM7	0.473701	3.21e-29	0.528548	2.11144e-13	-0.47658	1.33e-29	-0.325464	1.77255e-05
					ZNRF1	0.54177	2.49e-39	0.512631	1.4189e-12	-0.500879	5.5e-33	-0.547927	1.80752e-14
					ZNHIT2	0.310719	1.31e-12	0.523976	3.68695e-13	-0.548566	1.8e-40	-0.424246	1.10683e-08
					ZNHIT1	0.337005	1.08e-14	0.531374	1.4899e-13	-0.5148	4.75e-35	-0.301253	7.61799e-05
					ZNF879	0.437907	9.52e-25	0.519651	6.19989e-13	-0.366661	2.72e-17	-0.441023	2.44474e-09
					ZNF747	0.543873	1.11e-39	0.545824	2.37817e-14	-0.503595	2.21e-33	-0.557432	5.10308e-15
					ZNF691	0.488483	3.16e-31	0.554029	8.0624e-15	-0.397358	2.76e-20	-0.372574	7.11341e-07
					ZNF599	0.564582	2.88e-43	0.568038	1.18588e-15	-0.508691	3.92e-34	-0.545002	2.64614e-14
					ZNF596	0.487372	4.51e-31	0.501697	4.9653e-12	-0.347238	1.47e-15	-0.30544	5.97351e-05
					ZNF582	0.586958	1.95e-47	0.549065	1.55683e-14	-0.464769	4.71e-28	-0.351674	3.15859e-06
					ZNF576	0.523222	2.4e-36	0.515608	1.00107e-12	-0.433674	2.97e-24	-0.456776	5.48448e-10
					ZNF438	0.701208	6.71e-75	0.588225	6.35221e-17	-0.328113	5.79e-14	-0.379231	4.32625e-07
					ZNF416	0.443597	2.01e-25	0.609258	2.40449e-18	-0.309319	1.67e-12	-0.528377	2.15626e-13
					ZNF34	0.508473	4.23e-34	0.548796	1.61279e-14	-0.445251	1.27e-25	-0.473184	1.06411e-10
					ZNF250	0.528835	3.14e-37	0.521102	5.21197e-13	-0.397059	2.96e-20	-0.453416	7.59267e-10
					ZNF219	0.522554	3.05e-36	0.52517	3.19009e-13	-0.589837	5.37e-48	-0.483693	3.55324e-11
					ZNF19	0.521061	5.21e-36	0.528295	2.17804e-13	-0.401962	9.22e-21	-0.49826	7.29416e-12
					ZNF174	0.483032	1.78e-30	0.506499	2.88004e-12	-0.303493	4.53e-12	-0.439058	2.93047e-09
					ZMYND12	0.607745	1.31e-51	0.602118	7.50616e-18	-0.382801	7.94e-19	-0.492252	1.41431e-11
					ZFYVE21	0.548578	1.79e-40	0.610369	2.00888e-18	-0.390163	1.48e-19	-0.423969	1.13404e-08
					ZFAND2B	0.37326	6.56e-18	0.526954	2.56695e-13	-0.47284	4.17e-29	-0.488057	2.2286e-11
					ZFAND2A	0.476191	1.5e-29	0.518062	7.49056e-13	-0.441436	3.64e-25	-0.306698	5.54841e-05
					ZER1	0.377183	2.78e-18	0.492584	1.36396e-11	-0.44041	4.82e-25	-0.451142	9.44295e-10
					ZDHHC4	0.606672	2.18e-51	0.586094	8.73545e-17	-0.316518	4.75e-13	-0.466597	2.07694e-10
					ZC3HC1	0.612194	1.52e-52	0.55597	6.21559e-15	-0.447358	7.06e-26	-0.4018	7.36805e-08
					ZC3H10	0.555103	1.36e-41	0.521873	4.75128e-13	-0.396805	3.15e-20	-0.409641	3.86035e-08
					ZC2HC1C	0.689692	1.5e-71	0.545678	2.42372e-14	-0.424341	3.46e-23	-0.48072	4.86429e-11
					ZADH2	0.692636	2.16e-72	0.56397	2.0883e-15	-0.361072	8.82e-17	-0.391968	1.61928e-07
					XPA	0.749933	4.63e-91	0.627405	1.16548e-19	-0.445294	1.25e-25	-0.375093	5.90062e-07
					WWOX	0.74019	1.54e-87	0.622399	2.73983e-19	-0.348529	1.14e-15	-0.50852	2.28448e-12
					WRB	0.589553	6.11e-48	0.544248	2.9176e-14	-0.355865	2.59e-16	-0.408851	4.12318e-08
					WFS1	0.663522	1.7e-64	0.525169	3.19067e-13	-0.315514	5.67e-13	-0.330856	1.25899e-05
					WDR89	0.54449	8.75e-40	0.534916	9.57881e-14	-0.315371	5.81e-13	-0.402479	6.97138e-08
					WDR83OS	0.418666	1.49e-22	0.606469	3.76386e-18	-0.551024	6.85e-41	-0.499946	6.04284e-12
					WDR78	0.663899	1.36e-64	0.539749	5.19908e-14	-0.321711	1.87e-13	-0.427839	8.06555e-09
					WDR25	0.518233	1.42e-35	0.568515	1.1092e-15	-0.432725	3.83e-24	-0.497613	7.83779e-12
					WBP1L	0.689993	1.23e-71	0.545016	2.6414e-14	-0.385899	3.94e-19	-0.377622	4.88382e-07
					VPS51	0.557915	4.38e-42	0.492384	1.39406e-11	-0.42158	7.06e-23	-0.41593	2.2708e-08
					VPS28	0.36519	3.71e-17	0.555086	6.99928e-15	-0.520992	5.34e-36	-0.57298	5.90029e-16
					VPS25	0.62924	2.89e-56	0.607806	3.03759e-18	-0.332785	2.42e-14	-0.394336	1.3427e-07
					VEGFC	0.577689	1.14e-45	0.513646	1.26035e-12	-0.453917	1.11e-26	-0.556335	5.91712e-15
					VEGFA	0.633639	2.9e-57	0.516231	9.30276e-13	-0.380115	1.45e-18	-0.446942	1.40682e-09
					UROD	0.472524	4.6e-29	0.512395	1.45858e-12	-0.539621	5.64e-39	-0.395225	1.25101e-07
					UQCRC1	0.478887	6.51e-30	0.501902	4.85187e-12	-0.474942	2.2e-29	-0.455374	6.28407e-10
					UPF3A	0.539081	6.92e-39	0.532169	1.34984e-13	-0.358	1.67e-16	-0.326817	1.62771e-05
					UNG	0.726417	7.98e-83	0.554729	7.34187e-15	-0.321807	1.84e-13	-0.472366	1.15708e-10
					UMPS	0.651949	1.35e-61	0.566835	1.4031e-15	-0.34966	9.09e-16	-0.449761	1.07721e-09
					UCK1	0.468355	1.62e-28	0.562445	2.57684e-15	-0.51193	1.29e-34	-0.553503	8.64998e-15
					UBXN8	0.632669	4.84e-57	0.632482	4.8208e-20	-0.386984	3.08e-19	-0.462243	3.20659e-10
					UBL4A	0.331804	2.91e-14	0.496003	9.36805e-12	-0.319453	2.81e-13	-0.348953	3.80582e-06
					UBE3D	0.60245	1.62e-50	0.501948	4.8271e-12	-0.370435	1.21e-17	-0.33836	7.73578e-06
					UBE2M	0.475062	2.12e-29	0.513102	1.34314e-12	-0.596995	2.05e-49	-0.495065	1.03895e-11
					UBE2E3	0.565808	1.74e-43	0.543135	3.36862e-14	-0.419687	1.15e-22	-0.366205	1.13295e-06
					UBB	0.634189	2.17e-57	0.551343	1.15262e-14	-0.362561	6.46e-17	-0.359851	1.78493e-06
					TXNL4A	0.592559	1.57e-48	0.587102	7.51467e-17	-0.554942	1.45e-41	-0.381958	3.51747e-07
					TXNL1	0.78509	2.95e-105	0.50732	2.62192e-12	-0.449003	4.45e-26	-0.344735	5.06356e-06
					TUSC2	0.625052	2.49e-55	0.591578	3.82917e-17	-0.52415	1.72e-36	-0.46475	2.49897e-10
					TUSC1	0.543309	1.38e-39	0.538072	6.43429e-14	-0.384801	5.06e-19	-0.474409	9.38191e-11
					TUFM	0.583358	9.62e-47	0.595903	1.97619e-17	-0.431075	5.94e-24	-0.38426	2.94953e-07
					TUBGCP2	0.531379	1.23e-37	0.510773	1.76104e-12	-0.451931	1.95e-26	-0.52041	5.66205e-13
					TSR2	0.602587	1.51e-50	0.499311	6.48771e-12	-0.475652	1.77e-29	-0.499192	6.57413e-12
					TSPAN7	0.590479	4.02e-48	0.492089	1.4396e-11	-0.354509	3.41e-16	-0.319256	2.60749e-05
					TSPAN31	0.644177	1.01e-59	0.533411	1.15636e-13	-0.314493	6.79e-13	-0.366953	1.07325e-06
					TRPT1	0.423006	4.89e-23	0.528926	2.01579e-13	-0.478143	8.2e-30	-0.37514	5.88035e-07
					TRMT12	0.663417	1.81e-64	0.65073	1.75678e-21	-0.315755	5.43e-13	-0.487875	2.27261e-11
					TRIP4	0.755253	4.72e-93	0.643728	6.42949e-21	-0.30656	2.69e-12	-0.325025	1.82213e-05
					TRAPPC6A	0.591621	2.4e-48	0.692525	3.52981e-25	-0.437236	1.14e-24	-0.47482	8.99242e-11
					TPRG1L	0.538319	9.23e-39	0.598505	1.32112e-17	-0.348455	1.16e-15	-0.561085	3.10528e-15
					TPMT	0.759425	1.19e-94	0.640208	1.2188e-20	-0.320528	2.32e-13	-0.352598	2.96371e-06
					TP53INP2	0.703211	1.69e-75	0.498663	6.97423e-12	-0.356958	2.07e-16	-0.384293	2.94197e-07
					TOLLIP	0.504708	1.52e-33	0.522857	4.22058e-13	-0.306507	2.71e-12	-0.494203	1.1422e-11
					TMX2	0.780188	4.03e-103	0.714153	2.37876e-27	-0.420683	8.88e-23	-0.394286	1.34803e-07
					TMEM9	0.428803	1.08e-23	0.552967	9.29071e-15	-0.442597	2.65e-25	-0.454607	6.76838e-10
					TMEM8B	0.551649	5.35e-41	0.499683	6.22328e-12	-0.354401	3.49e-16	-0.466011	2.20273e-10
					TMEM80	0.597673	1.5e-49	0.583685	1.24875e-16	-0.39278	8.09e-20	-0.422137	1.33058e-08
					TMEM42	0.437363	1.1e-24	0.546092	2.29676e-14	-0.47338	3.54e-29	-0.31244	3.94495e-05
					TMEM37	0.573759	6.15e-45	0.605939	4.0959e-18	-0.413063	6.09e-22	-0.391036	1.7425e-07
					TMEM25	0.359358	1.26e-16	0.503212	4.18501e-12	-0.357525	1.84e-16	-0.419561	1.66321e-08
					TMEM248	0.600048	4.98e-50	0.494715	1.07969e-11	-0.326731	7.48e-14	-0.453785	7.32727e-10
					TMEM243	0.40665	2.96e-21	0.499023	6.6998e-12	-0.322318	1.68e-13	-0.320168	2.46499e-05
					TMEM205	0.542707	1.74e-39	0.620314	3.89351e-19	-0.589848	5.35e-48	-0.546914	2.06337e-14
					TMEM203	0.555958	9.63e-42	0.527334	2.45026e-13	-0.527245	5.61e-37	-0.39556	1.21804e-07
					TMEM18	0.564338	3.19e-43	0.622017	2.92233e-19	-0.451576	2.15e-26	-0.492401	1.39139e-11
					TMEM177	0.497912	1.47e-32	0.50352	4.04205e-12	-0.442929	2.41e-25	-0.400049	8.49344e-08
					TMEM161A	0.5712	1.82e-44	0.519273	6.48536e-13	-0.56251	6.76e-43	-0.47482	8.99286e-11
					TMEM147	0.458134	3.29e-27	0.521407	5.02485e-13	-0.557386	5.42e-42	-0.553574	8.5684e-15
					TMEM125	0.524183	1.7e-36	0.50295	4.31087e-12	-0.481053	3.32e-30	-0.369869	8.67857e-07
					TMEM115	0.563982	3.69e-43	0.497408	8.01848e-12	-0.652281	1.12e-61	-0.57496	4.44608e-16
					TMEM11	0.531603	1.13e-37	0.498167	7.36976e-12	-0.455603	6.82e-27	-0.377847	4.80158e-07
					TMEM101	0.464518	5.07e-28	0.550858	1.22904e-14	-0.469042	1.32e-28	-0.492447	1.38445e-11
					TMED4	0.722016	2.23e-81	0.557197	5.26818e-15	-0.412774	6.54e-22	-0.420003	1.601e-08
					TMED1	0.525419	1.09e-36	0.50959	2.01935e-12	-0.402403	8.29e-21	-0.539343	5.47498e-14
					TMCO4	0.693355	1.34e-72	0.577869	2.9235e-16	-0.389507	1.73e-19	-0.443273	1.98412e-09
					TMCO1	0.732863	5.39e-85	0.607555	3.16261e-18	-0.329187	4.74e-14	-0.362335	1.49614e-06
					TM7SF2	0.367935	2.07e-17	0.496951	8.4356e-12	-0.536538	1.8e-38	-0.436902	3.57016e-09
					TIMM13	0.394292	5.68e-20	0.51186	1.55231e-12	-0.560155	1.77e-42	-0.367913	1.00101e-06
					TIGD7	0.61198	1.69e-52	0.519077	6.63895e-13	-0.340011	6.08e-15	-0.447355	1.353e-09
					THNSL1	0.694887	4.83e-73	0.624385	1.95553e-19	-0.310574	1.35e-12	-0.567197	1.33397e-15
					THEM6	0.537477	1.27e-38	0.517218	8.27855e-13	-0.440467	4.74e-25	-0.394357	1.34042e-07
					THAP9	0.698957	3.12e-74	0.561595	2.89568e-15	-0.3584	1.54e-16	-0.361379	1.60155e-06
					THAP11	0.624138	3.97e-55	0.493805	1.19324e-11	-0.395778	4.01e-20	-0.362895	1.43744e-06
					TG	0.648026	1.21e-60	0.558383	4.48714e-15	-0.349332	9.71e-16	-0.384815	2.82633e-07
					TEX264	0.573966	5.63e-45	0.497042	8.35035e-12	-0.549828	1.1e-40	-0.3473	4.2586e-06
					TEX261	0.654579	3.03e-62	0.60841	2.75653e-18	-0.341241	4.79e-15	-0.508233	2.36097e-12
					TDRD3	0.52777	4.63e-37	0.516348	9.17468e-13	-0.421214	7.75e-23	-0.323794	1.96812e-05
					TCTN3	0.483258	1.66e-30	0.529194	1.95021e-13	-0.396228	3.61e-20	-0.38179	3.56293e-07
					TCTEX1D2	0.362552	6.47e-17	0.555999	6.19102e-15	-0.43223	4.37e-24	-0.32294	2.07577e-05
					TCTA	0.736988	2.04e-86	0.609441	2.33422e-18	-0.347703	1.34e-15	-0.378512	4.56742e-07
					TCEAL4	0.533623	5.37e-38	0.50516	3.35521e-12	-0.443866	1.86e-25	-0.325535	1.76463e-05
					TCEAL3	0.524664	1.43e-36	0.4975	7.93718e-12	-0.397678	2.56e-20	-0.416334	2.19378e-08
					TBL2	0.637182	4.44e-58	0.535092	9.36981e-14	-0.427956	1.35e-23	-0.491935	1.46392e-11
					TBCC	0.436006	1.59e-24	0.502897	4.33688e-12	-0.369123	1.6e-17	-0.46437	2.59553e-10
					TBC1D20	0.620411	2.61e-54	0.536236	8.11381e-14	-0.390724	1.3e-19	-0.448872	1.17206e-09
					TAF6L	0.493063	7.22e-32	0.507724	2.50312e-12	-0.38076	1.26e-18	-0.300109	8.136e-05
					TACO1	0.5167	2.44e-35	0.524494	3.46303e-13	-0.401226	1.1e-20	-0.31545	3.28982e-05
					SZRD1	0.503635	2.18e-33	0.501746	4.93793e-12	-0.332394	2.6e-14	-0.438939	2.96268e-09
					SYS1	0.702614	2.55e-75	0.539897	5.10171e-14	-0.413739	5.14e-22	-0.545639	2.4362e-14
					SWSAP1	0.538829	7.61e-39	0.527516	2.39647e-13	-0.520027	7.52e-36	-0.434243	4.54579e-09
					SWI5	0.585449	3.82e-47	0.568638	1.09024e-15	-0.498122	1.37e-32	-0.372093	7.37045e-07
					SUMF1	0.601365	2.69e-50	0.608681	2.63891e-18	-0.381843	9.85e-19	-0.370101	8.53218e-07
					STXBP6	0.352	5.68e-16	0.51602	9.53707e-13	-0.314336	6.98e-13	-0.424987	1.03724e-08
					STX5	0.639482	1.29e-58	0.630227	7.15001e-20	-0.432789	3.77e-24	-0.431374	5.88574e-09
					STOML2	0.510241	2.31e-34	0.546182	2.27011e-14	-0.392056	9.57e-20	-0.319138	2.62649e-05
					STK25	0.592914	1.33e-48	0.505625	3.18242e-12	-0.437222	1.15e-24	-0.371682	7.59713e-07
					STK16	0.57142	1.66e-44	0.569381	9.82109e-16	-0.413011	6.17e-22	-0.406568	4.98291e-08
					ST7L	0.589984	5.03e-48	0.535744	8.63239e-14	-0.324887	1.05e-13	-0.309558	4.68581e-05
					ST6GAL2	0.444998	1.36e-25	0.493187	1.2769e-11	-0.391056	1.21e-19	-0.358878	1.91198e-06
					SSU72	0.699169	2.7e-74	0.642577	7.93331e-21	-0.540511	4.02e-39	-0.345438	4.82958e-06
					SSSCA1	0.410291	1.21e-21	0.592174	3.49806e-17	-0.511862	1.32e-34	-0.543388	3.26044e-14
					SRSF8	0.645649	4.51e-60	0.585417	9.66082e-17	-0.433515	3.1e-24	-0.38865	2.10011e-07
					SRP14	0.499243	9.48e-33	0.512284	1.47747e-12	-0.391662	1.05e-19	-0.310929	4.31845e-05
					SPRYD4	0.605149	4.51e-51	0.588802	5.82495e-17	-0.375363	4.14e-18	-0.313766	3.64258e-05
					SPINT2	0.531926	1.01e-37	0.548425	1.69326e-14	-0.475313	1.96e-29	-0.405129	5.61101e-08
					SPATA2	0.701448	5.69e-75	0.540322	4.83252e-14	-0.344174	2.7e-15	-0.49851	7.09371e-12
					SPATA17	0.660226	1.17e-63	0.518117	7.44158e-13	-0.341074	4.95e-15	-0.438044	3.21613e-09
					SPA17	0.769727	9.64e-99	0.585266	9.87964e-17	-0.378775	1.95e-18	-0.342647	5.82361e-06
					SOD1	0.460127	1.84e-27	0.53711	7.26676e-14	-0.468313	1.64e-28	-0.521291	5.09552e-13
					SNX17	0.640062	9.47e-59	0.627183	1.211e-19	-0.411542	8.89e-22	-0.513462	1.28775e-12
					SNCA	0.446387	9.26e-26	0.517866	7.666e-13	-0.301611	6.22e-12	-0.37922	4.32978e-07
					SMU1	0.558032	4.18e-42	0.520252	5.77039e-13	-0.333247	2.22e-14	-0.483433	3.65273e-11
					SMPD1	0.546567	3.92e-40	0.56548	1.69421e-15	-0.337429	1e-14	-0.410925	3.46693e-08
					SMIM7	0.657805	4.77e-63	0.655475	7.1513e-22	-0.514299	5.65e-35	-0.478834	5.92745e-11
					SMIM5	0.397372	2.75e-20	0.526619	2.67418e-13	-0.37806	2.29e-18	-0.310636	4.39454e-05
					SMIM19	0.721297	3.82e-81	0.615412	8.80453e-19	-0.420233	9.97e-23	-0.326541	1.65632e-05
					SMARCE1	0.570615	2.33e-44	0.504699	3.53608e-12	-0.328951	4.96e-14	-0.367987	9.95644e-07
					SLC6A13	0.321554	1.92e-13	0.560496	3.36553e-15	-0.453656	1.19e-26	-0.461107	3.58773e-10
					SLC48A1	0.581897	1.83e-46	0.506271	2.95621e-12	-0.479096	6.1e-30	-0.540971	4.44752e-14
					SLC45A4	0.612451	1.34e-52	0.51877	6.88578e-13	-0.428245	1.25e-23	-0.390536	1.81223e-07
					SLC41A3	0.634054	2.33e-57	0.54393	3.04001e-14	-0.484643	1.07e-30	-0.622017	2.92243e-19
					SLC39A7	0.695897	2.46e-73	0.503281	4.1526e-12	-0.366496	2.81e-17	-0.38195	3.51964e-07
					SLC35B1	0.736981	2.05e-86	0.644242	5.85186e-21	-0.47136	6.54e-29	-0.392473	1.55611e-07
					SLC2A4RG	0.473671	3.24e-29	0.500933	5.41062e-12	-0.39284	7.98e-20	-0.319715	2.53475e-05
					SLC25A42	0.642611	2.38e-59	0.556982	5.4232e-15	-0.438234	8.71e-25	-0.450865	9.6961e-10
					SLC25A4	0.693552	1.18e-72	0.60609	3.99861e-18	-0.322681	1.57e-13	-0.53178	1.41663e-13
					SLC25A38	0.590391	4.19e-48	0.526958	2.5658e-13	-0.424733	3.13e-23	-0.416203	2.21851e-08
					SLC25A3	0.634991	1.42e-57	0.566498	1.47055e-15	-0.394605	5.28e-20	-0.615935	8.07575e-19
					SLC25A11	0.530449	1.74e-37	0.49601	9.36075e-12	-0.492874	7.67e-32	-0.40135	7.6426e-08
					SKP1	0.578867	6.84e-46	0.566679	1.43395e-15	-0.326861	7.3e-14	-0.485465	2.94228e-11
					SKIDA1	0.459893	1.97e-27	0.537648	6.78925e-14	-0.402047	9.03e-21	-0.493693	1.20803e-11
					SGTA	0.586295	2.62e-47	0.493214	1.27302e-11	-0.596104	3.1e-49	-0.497989	7.51691e-12
					SETMAR	0.700162	1.37e-74	0.613882	1.13269e-18	-0.499385	9.04e-33	-0.327896	1.52027e-05
					SETD3	0.700079	1.45e-74	0.564668	1.89628e-15	-0.352387	5.25e-16	-0.349996	3.54409e-06
					SEPHS1	0.741976	3.57e-88	0.59491	2.30262e-17	-0.541354	2.92e-39	-0.562312	2.62449e-15
					SEC22A	0.565287	2.15e-43	0.542277	3.76197e-14	-0.397271	2.82e-20	-0.375333	5.79612e-07
					SDSL	0.640931	5.92e-59	0.658871	3.72136e-22	-0.321398	1.98e-13	-0.424169	1.11432e-08
					SDHAF1	0.459103	2.48e-27	0.614315	1.05488e-18	-0.493882	5.53e-32	-0.445813	1.56447e-09
					SDC2	0.625808	1.69e-55	0.677068	9.68186e-24	-0.394153	5.87e-20	-0.493282	1.26368e-11
					SAYSD1	0.61635	1.97e-53	0.530293	1.70305e-13	-0.43397	2.75e-24	-0.487882	2.27092e-11
					SAT2	0.505671	1.1e-33	0.558722	4.28496e-15	-0.409437	1.5e-21	-0.348343	3.96715e-06
					SAP18	0.625471	2.01e-55	0.589949	4.90006e-17	-0.442521	2.7e-25	-0.488339	2.16183e-11
					SAMD13	0.626528	1.17e-55	0.597158	1.62806e-17	-0.460924	1.46e-27	-0.344416	5.17317e-06
					SALL2	0.566289	1.42e-43	0.497456	7.97605e-12	-0.329406	4.55e-14	-0.534703	9.83758e-14
					SAE1	0.604325	6.66e-51	0.518909	6.77279e-13	-0.341659	4.42e-15	-0.516728	8.77215e-13
					RXRB	0.597617	1.54e-49	0.536022	8.33586e-14	-0.386149	3.72e-19	-0.528016	2.25403e-13
					RUVBL1	0.663586	1.64e-64	0.524485	3.46661e-13	-0.414228	4.55e-22	-0.445136	1.66707e-09
					RUNDC1	0.666849	2.37e-65	0.583508	1.28174e-16	-0.339487	6.73e-15	-0.479528	5.51238e-11
					RTN4IP1	0.738605	5.55e-87	0.628923	8.96607e-20	-0.36105	8.86e-17	-0.357304	2.13586e-06
					RTN3	0.804299	3.37e-114	0.581572	1.7042e-16	-0.45798	3.44e-27	-0.462719	3.05877e-10
					RSPH1	0.595283	4.52e-49	0.512868	1.38029e-12	-0.396015	3.79e-20	-0.426832	8.81698e-09
					RRAGA	0.663503	1.72e-64	0.522833	4.23312e-13	-0.317801	3.78e-13	-0.500015	5.99701e-12
					RPS6KA6	0.731961	1.09e-84	0.544592	2.79056e-14	-0.313726	7.77e-13	-0.362099	1.5215e-06
					RPP25L	0.525387	1.1e-36	0.513623	1.26375e-12	-0.544249	9.6e-40	-0.360103	1.75342e-06
					RPP14	0.716824	1.05e-79	0.61618	7.75549e-19	-0.367622	2.21e-17	-0.451108	9.47321e-10
					RPL22	0.454478	9.42e-27	0.553903	8.2003e-15	-0.43971	5.83e-25	-0.374183	6.31402e-07
					RPL15	0.429205	9.73e-24	0.541358	4.23258e-14	-0.523856	1.91e-36	-0.446826	1.4223e-09
					RPA2	0.447866	6.13e-26	0.535376	9.04177e-14	-0.300683	7.26e-12	-0.339877	6.99992e-06
					RNF26	0.594939	5.29e-49	0.506687	2.8188e-12	-0.336799	1.13e-14	-0.534668	9.88105e-14
					RNF144B	0.517358	1.94e-35	0.498138	7.39387e-12	-0.357441	1.87e-16	-0.3252	1.80223e-05
					RMND5A	0.572568	1.02e-44	0.508231	2.36153e-12	-0.342515	3.74e-15	-0.499679	6.22669e-12
					RILPL2	0.634176	2.19e-57	0.537252	7.13736e-14	-0.464148	5.65e-28	-0.362489	1.47974e-06
					RILPL1	0.673618	3.94e-67	0.511897	1.5456e-12	-0.424288	3.51e-23	-0.426908	8.75814e-09
					RHBDD2	0.352854	4.78e-16	0.504579	3.5844e-12	-0.565318	2.13e-43	-0.540423	4.77086e-14
					RGN	0.6219	1.23e-54	0.587246	7.35567e-17	-0.329844	4.2e-14	-0.405764	5.32491e-08
					RER1	0.558594	3.33e-42	0.586641	8.05148e-17	-0.331922	2.84e-14	-0.341253	6.38981e-06
					REEP5	0.685752	1.93e-70	0.60656	3.70936e-18	-0.307525	2.28e-12	-0.301372	7.56593e-05
					RBPMS2	0.614035	6.17e-53	0.513679	1.25548e-12	-0.377516	2.58e-18	-0.393262	1.46199e-07
					RBKS	0.592531	1.59e-48	0.629544	8.05128e-20	-0.380548	1.32e-18	-0.583447	1.2933e-16
					RAB40B	0.572966	8.61e-45	0.522825	4.23694e-13	-0.441705	3.38e-25	-0.441011	2.4475e-09
					PTPN21	0.627275	7.98e-56	0.542481	3.66432e-14	-0.337558	9.76e-15	-0.584997	1.02818e-16
					PSMG1	0.552717	3.51e-41	0.599146	1.19577e-17	-0.423784	4e-23	-0.395989	1.17709e-07
					PSMC4	0.634741	1.62e-57	0.498181	7.3582e-12	-0.420679	8.89e-23	-0.36242	1.48699e-06
					PSMC3	0.488286	3.37e-31	0.596818	1.71601e-17	-0.534712	3.58e-38	-0.427379	8.40038e-09
					PSMB5	0.554718	1.58e-41	0.531687	1.43309e-13	-0.396194	3.64e-20	-0.373117	6.83317e-07
					PSENEN	0.355924	2.56e-16	0.507077	2.69599e-12	-0.462633	8.84e-28	-0.356771	2.21709e-06
					PRPSAP2	0.683518	8.07e-70	0.581296	1.77458e-16	-0.380417	1.36e-18	-0.37635	5.37243e-07
					PRPF38A	0.510144	2.38e-34	0.555974	6.21246e-15	-0.321551	1.93e-13	-0.398925	9.30063e-08
					PRKAB1	0.494083	5.18e-32	0.530081	1.7483e-13	-0.305604	3.17e-12	-0.418492	1.82359e-08
					PRDX5	0.473076	3.88e-29	0.581783	1.65228e-16	-0.442831	2.48e-25	-0.362958	1.43094e-06
					PRDM16	0.615147	3.58e-53	0.52919	1.95133e-13	-0.375177	4.32e-18	-0.407539	4.59832e-08
					PRDM11	0.632356	5.7e-57	0.517798	7.72889e-13	-0.415655	3.18e-22	-0.439515	2.80977e-09
					PPP2R2D	0.549125	1.44e-40	0.504656	3.55327e-12	-0.395238	4.55e-20	-0.335692	9.21151e-06
					PPP2CA	0.706216	2.09e-76	0.525554	3.04477e-13	-0.322381	1.66e-13	-0.55414	7.94381e-15
					PPP1CA	0.498095	1.39e-32	0.508269	2.35139e-12	-0.492581	8.44e-32	-0.424042	1.1268e-08
					PPIL6	0.661197	6.67e-64	0.519937	5.99138e-13	-0.30315	4.8e-12	-0.352489	2.98601e-06
					PPIE	0.527925	4.38e-37	0.592266	3.44945e-17	-0.525923	9.07e-37	-0.536449	7.89972e-14
					POR	0.709799	1.67e-77	0.594444	2.47303e-17	-0.393776	6.41e-20	-0.473397	1.04107e-10
					POMGNT2	0.644896	6.82e-60	0.567368	1.30234e-15	-0.407892	2.19e-21	-0.614103	1.09226e-18
					POMGNT1	0.63855	2.14e-58	0.664603	1.21205e-22	-0.410408	1.18e-21	-0.517677	7.84026e-13
					POLR3K	0.641068	5.5e-59	0.59702	1.66329e-17	-0.304543	3.79e-12	-0.328337	1.47835e-05
					POLR1C	0.467613	2.02e-28	0.514242	1.17539e-12	-0.480119	4.44e-30	-0.312617	3.90322e-05
					PNPLA4	0.720838	5.38e-81	0.579584	2.27901e-16	-0.3043	3.95e-12	-0.314732	3.43613e-05
					PNKD	0.541292	2.99e-39	0.543325	3.28713e-14	-0.488561	3.09e-31	-0.311905	4.07372e-05
					PMVK	0.424214	3.58e-23	0.551472	1.1331e-14	-0.43779	9.83e-25	-0.575038	4.39654e-16
					PLEK2	0.529682	2.3e-37	0.551897	1.07102e-14	-0.351108	6.8e-16	-0.316139	3.15499e-05
					PKIG	0.605937	3.1e-51	0.500144	5.91059e-12	-0.562658	6.37e-43	-0.519294	6.46965e-13
					PKIA	0.607305	1.61e-51	0.577998	2.8693e-16	-0.359672	1.18e-16	-0.492458	1.38279e-11
					PITHD1	0.566766	1.17e-43	0.547624	1.88057e-14	-0.395934	3.87e-20	-0.367485	1.03265e-06
					PIN1	0.378573	2.04e-18	0.531288	1.50581e-13	-0.443099	2.3e-25	-0.407494	4.6155e-08
					PIGP	0.645852	4.03e-60	0.584586	1.09292e-16	-0.364207	4.57e-17	-0.457189	5.26824e-10
					PIGH	0.605896	3.16e-51	0.647867	2.99883e-21	-0.350359	7.9e-16	-0.303366	6.74118e-05
					PIAS2	0.703624	1.27e-75	0.626362	1.39438e-19	-0.311	1.25e-12	-0.333924	1.03324e-05
					PHF23	0.435749	1.71e-24	0.504216	3.73537e-12	-0.315866	5.33e-13	-0.392324	1.57441e-07
					PHB	0.500801	5.65e-33	0.600614	9.50595e-18	-0.300644	7.31e-12	-0.483954	3.45596e-11
					PGRMC1	0.453554	1.23e-26	0.525379	3.11024e-13	-0.30272	5.16e-12	-0.359996	1.76676e-06
					PGAP2	0.615707	2.71e-53	0.539624	5.2824e-14	-0.46191	1.09e-27	-0.480333	5.06659e-11
					PFN2	0.638277	2.47e-58	0.65152	1.51439e-21	-0.323522	1.35e-13	-0.446676	1.44254e-09
					PEX11A	0.685733	1.95e-70	0.554256	7.82205e-15	-0.317725	3.83e-13	-0.374726	6.06424e-07
					PEMT	0.338678	7.87e-15	0.518072	7.48141e-13	-0.583963	7.37e-47	-0.521036	5.25337e-13
					PEF1	0.756686	1.34e-93	0.561846	2.79783e-15	-0.437246	1.14e-24	-0.482142	4.18734e-11
					PECR	0.341031	4.99e-15	0.494677	1.08428e-11	-0.335644	1.41e-14	-0.310046	4.5518e-05
					PEBP1	0.720696	5.99e-81	0.535881	8.48505e-14	-0.463296	7.27e-28	-0.501732	4.94545e-12
					PDRG1	0.532291	8.79e-38	0.56166	2.87015e-15	-0.416286	2.71e-22	-0.382629	3.34212e-07
					PDIA3	0.723106	9.84e-82	0.594956	2.28621e-17	-0.405549	3.87e-21	-0.403353	6.49115e-08
					PDHA1	0.63014	1.81e-56	0.528814	2.04354e-13	-0.386837	3.18e-19	-0.457541	5.09052e-10
					PDAP1	0.539181	6.66e-39	0.509152	2.12398e-12	-0.529097	2.85e-37	-0.419096	1.73122e-08
					PCIF1	0.56328	4.93e-43	0.555481	6.6381e-15	-0.407064	2.68e-21	-0.428219	7.79786e-09
					PCBD1	0.48526	8.83e-31	0.629657	7.89437e-20	-0.375916	3.67e-18	-0.402306	7.07084e-08
					PAX8	0.646667	2.57e-60	0.504711	3.53116e-12	-0.465535	3.75e-28	-0.448328	1.23407e-09
					PARL	0.537729	1.15e-38	0.539623	5.28344e-14	-0.534853	3.39e-38	-0.394844	1.28952e-07
					PARD6G	0.588089	1.18e-47	0.514472	1.14411e-12	-0.381114	1.16e-18	-0.414977	2.46257e-08
					OSCP1	0.736891	2.2e-86	0.647622	3.1378e-21	-0.432836	3.72e-24	-0.470031	1.46816e-10
					OGFOD3	0.498357	1.27e-32	0.535254	9.1815e-14	-0.518352	1.36e-35	-0.353816	2.72407e-06
					OAZ2	0.700251	1.29e-74	0.518934	6.75285e-13	-0.463134	7.63e-28	-0.450141	1.03893e-09
					NUDT9	0.74823	1.96e-90	0.591414	3.92604e-17	-0.376781	3.03e-18	-0.337388	8.24567e-06
					NUDT16L1	0.330949	3.41e-14	0.513568	1.27181e-12	-0.347176	1.49e-15	-0.318531	2.72614e-05
					NT5C3B	0.67523	1.46e-67	0.562296	2.63018e-15	-0.508743	3.86e-34	-0.353532	2.77822e-06
					NSDHL	0.555676	1.08e-41	0.567648	1.2524e-15	-0.413805	5.06e-22	-0.406763	4.90325e-08
					NRL	0.657773	4.86e-63	0.504572	3.58726e-12	-0.52891	3.05e-37	-0.405602	5.39685e-08
					NOL7	0.609699	5.1e-52	0.574268	4.90955e-16	-0.389916	1.57e-19	-0.407246	4.71107e-08
					NMB	0.384227	5.76e-19	0.498996	6.71963e-12	-0.397986	2.38e-20	-0.336733	8.6069e-06
					NLE1	0.348181	1.22e-15	0.495301	1.01226e-11	-0.40413	5.47e-21	-0.602551	7.01156e-18
					NIT1	0.497626	1.62e-32	0.550106	1.35745e-14	-0.36847	1.85e-17	-0.35833	1.98728e-06
					NICN1	0.638589	2.09e-58	0.561331	3.00256e-15	-0.450451	2.96e-26	-0.518477	7.13024e-13
					NGRN	0.631702	8.03e-57	0.54853	1.67019e-14	-0.335386	1.48e-14	-0.461947	3.30201e-10
					NFYC	0.691624	4.21e-72	0.501082	5.32069e-12	-0.499936	7.53e-33	-0.382836	3.28951e-07
					NFIA	0.67963	9.45e-69	0.568443	1.12049e-15	-0.430119	7.65e-24	-0.474996	8.83072e-11
					NELFCD	0.683262	9.5e-70	0.520212	5.79795e-13	-0.423026	4.87e-23	-0.455426	6.25267e-10
					NEK11	0.668258	1.02e-65	0.569201	1.00733e-15	-0.308361	1.97e-12	-0.484602	3.22591e-11
					NEIL2	0.524597	1.46e-36	0.534501	1.00905e-13	-0.418009	1.76e-22	-0.570696	8.15908e-16
					NDUFV1	0.52568	9.9e-37	0.516814	8.68384e-13	-0.378114	2.26e-18	-0.39068	1.79188e-07
					NDUFS3	0.575625	2.77e-45	0.598078	1.41174e-17	-0.505851	1.03e-33	-0.314105	3.56877e-05
					NDUFC1	0.535734	2.44e-38	0.613613	1.18363e-18	-0.566851	1.13e-43	-0.508237	2.35996e-12
					NDUFB7	0.30273	5.15e-12	0.518596	7.02978e-13	-0.497256	1.83e-32	-0.412616	3.00744e-08
					NDUFB2	0.627806	6.07e-56	0.720452	5.07865e-28	-0.402378	8.34e-21	-0.348257	3.99047e-06
					NDUFB11	0.47341	3.51e-29	0.541483	4.16553e-14	-0.548612	1.77e-40	-0.305751	5.86573e-05
					NDUFAF3	0.330913	3.44e-14	0.502582	4.49412e-12	-0.510452	2.14e-34	-0.500778	5.50526e-12
					NDUFA12	0.632878	4.33e-57	0.574519	4.73581e-16	-0.465368	3.94e-28	-0.312605	3.90623e-05
					NAP1L5	0.666241	3.4e-65	0.641493	9.66082e-21	-0.369967	1.34e-17	-0.456214	5.79243e-10
					NAP1L2	0.633501	3.12e-57	0.56014	3.53337e-15	-0.35427	3.58e-16	-0.402244	7.10641e-08
					NAIF1	0.603418	1.02e-50	0.507541	2.55613e-12	-0.448828	4.68e-26	-0.45026	1.02716e-09
					NAA38	0.357535	1.84e-16	0.514274	1.17099e-12	-0.51065	2e-34	-0.327303	1.57844e-05
					MYOM2	0.444903	1.4e-25	0.49317	1.27928e-11	-0.398348	2.19e-20	-0.344654	5.09118e-06
					MVK	0.482428	2.16e-30	0.51828	7.2991e-13	-0.452007	1.91e-26	-0.419487	1.6738e-08
					MUL1	0.57518	3.35e-45	0.524912	3.29167e-13	-0.314648	6.61e-13	-0.496807	8.57082e-12
					MTFR1L	0.684632	3.96e-70	0.58619	8.61143e-17	-0.458921	2.62e-27	-0.457107	5.31037e-10
					MTCH1	0.790066	1.75e-107	0.647129	3.4381e-21	-0.44709	7.61e-26	-0.51041	1.83667e-12
					MSRB2	0.602004	1.99e-50	0.506941	2.73802e-12	-0.48979	2.08e-31	-0.399675	8.75403e-08
					MRPS9	0.590835	3.43e-48	0.528747	2.06055e-13	-0.509656	2.82e-34	-0.448557	1.20766e-09
					MRPS6	0.407348	2.5e-21	0.534575	9.99727e-14	-0.360917	9.11e-17	-0.426993	8.69215e-09
					MRPS28	0.752756	4.12e-92	0.684686	1.94214e-24	-0.326883	7.27e-14	-0.346201	4.58751e-06
					MRPS26	0.494464	4.57e-32	0.526772	2.62474e-13	-0.573995	5.56e-45	-0.363504	1.37607e-06
					MRPS18B	0.566413	1.35e-43	0.587169	7.44062e-17	-0.330048	4.04e-14	-0.335999	9.02898e-06
					MRPS14	0.738501	6.04e-87	0.700244	6.239e-26	-0.327835	6.1e-14	-0.437111	3.50247e-09
					MRPL43	0.469993	9.88e-29	0.555971	6.21421e-15	-0.52142	4.58e-36	-0.450028	1.05012e-09
					MRPL40	0.463072	7.77e-28	0.516672	8.83004e-13	-0.46331	7.24e-28	-0.326221	1.69012e-05
					MRPL4	0.429086	1e-23	0.518809	6.85371e-13	-0.418359	1.61e-22	-0.327373	1.5715e-05
					MRPL37	0.405107	4.31e-21	0.500629	5.59839e-12	-0.31081	1.29e-12	-0.36066	1.68548e-06
					MRPL24	0.440253	5.03e-25	0.501845	4.88289e-12	-0.44739	7e-26	-0.489621	1.88237e-11
					MRPL10	0.418301	1.63e-22	0.576582	3.52131e-16	-0.373881	5.73e-18	-0.510787	1.75814e-12
					MROH8	0.697461	8.58e-74	0.516881	8.61486e-13	-0.498207	1.34e-32	-0.413893	2.69987e-08
					MRFAP1L1	0.528515	3.53e-37	0.500167	5.89548e-12	-0.415521	3.29e-22	-0.399681	8.74961e-08
					MPLKIP	0.663688	1.54e-64	0.591157	4.08198e-17	-0.40457	4.91e-21	-0.343444	5.52163e-06
					MPI	0.587014	1.9e-47	0.570122	8.84676e-16	-0.352586	5.04e-16	-0.416958	2.07983e-08
					MPDU1	0.595368	4.35e-49	0.496887	8.49501e-12	-0.438288	8.59e-25	-0.317716	2.86573e-05
					MORN2	0.712575	2.29e-78	0.635413	2.87481e-20	-0.454053	1.06e-26	-0.308039	5.12686e-05
					MOK	0.595514	4.06e-49	0.511394	1.63872e-12	-0.389475	1.74e-19	-0.358284	1.99374e-06
					MOAP1	0.650007	4.01e-61	0.532227	1.34019e-13	-0.370492	1.2e-17	-0.427758	8.12368e-09
					MMAB	0.554224	1.93e-41	0.582459	1.49616e-16	-0.501734	4.13e-33	-0.494097	1.15565e-11
					MLYCD	0.660575	9.58e-64	0.514721	1.11117e-12	-0.310093	1.46e-12	-0.33711	8.39691e-06
					MLF1	0.555759	1.04e-41	0.550152	1.34915e-14	-0.315931	5.27e-13	-0.440784	2.49948e-09
					MINOS1	0.679409	1.09e-68	0.594475	2.46159e-17	-0.507063	6.84e-34	-0.334423	1.00041e-05
					MIB2	0.384686	5.19e-19	0.537315	7.08095e-14	-0.460442	1.68e-27	-0.471514	1.2624e-10
					MFSD3	0.525263	1.15e-36	0.586094	8.73466e-17	-0.509364	3.12e-34	-0.472068	1.19293e-10
					MFF	0.531187	1.32e-37	0.568053	1.18342e-15	-0.356386	2.33e-16	-0.3449	5.00776e-06
					METTL21A	0.645134	5.98e-60	0.609658	2.25389e-18	-0.413638	5.27e-22	-0.314541	3.47612e-05
					MED8	0.652222	1.15e-61	0.593022	3.07384e-17	-0.369646	1.43e-17	-0.35751	2.10525e-06
					MED29	0.593565	9.92e-49	0.504694	3.53808e-12	-0.412017	7.9e-22	-0.39855	9.58549e-08
					MECR	0.429347	9.37e-24	0.503665	3.9759e-12	-0.549589	1.2e-40	-0.457911	4.91008e-10
					MDH1B	0.61328	8.94e-53	0.532564	1.28505e-13	-0.341015	5.01e-15	-0.360791	1.66993e-06
					MCRS1	0.653189	6.68e-62	0.503978	3.83742e-12	-0.46527	4.06e-28	-0.380259	4.00258e-07
					MCAT	0.473352	3.57e-29	0.531024	1.55584e-13	-0.424363	3.44e-23	-0.357275	2.14013e-06
					MAPK10	0.689998	1.23e-71	0.566766	1.41653e-15	-0.43624	1.49e-24	-0.550445	1.29799e-14
					MAP6	0.599972	5.16e-50	0.550218	1.33741e-14	-0.34355	3.05e-15	-0.480913	4.76664e-11
					MAP1LC3A	0.518441	1.32e-35	0.496894	8.48898e-12	-0.406277	3.24e-21	-0.382019	3.50128e-07
					MAOA	0.507703	5.5e-34	0.568501	1.11137e-15	-0.309783	1.55e-12	-0.491033	1.61504e-11
					MANBAL	0.61105	2.65e-52	0.608081	2.90646e-18	-0.536532	1.81e-38	-0.52045	5.63553e-13
					MAGEH1	0.664704	8.47e-65	0.525987	2.88852e-13	-0.332714	2.45e-14	-0.490405	1.729e-11
					MAGED2	0.662813	2.59e-64	0.511097	1.69608e-12	-0.460385	1.71e-27	-0.524943	3.27913e-13
					LSM4	0.426718	1.87e-23	0.587241	7.36111e-17	-0.496188	2.6e-32	-0.42206	1.33954e-08
					LSM3	0.605257	4.28e-51	0.627329	1.18083e-19	-0.362526	6.5e-17	-0.389117	2.02491e-07
					LRTOMT	0.756626	1.42e-93	0.571082	7.72552e-16	-0.433185	3.39e-24	-0.484323	3.32332e-11
					LRRC47	0.568941	4.71e-44	0.539996	5.03792e-14	-0.449743	3.61e-26	-0.487664	2.32483e-11
					LRRC27	0.549888	1.07e-40	0.506643	2.83306e-12	-0.472206	5.06e-29	-0.526179	2.82141e-13
					LRRC23	0.471222	6.82e-29	0.50805	2.41131e-12	-0.534988	3.23e-38	-0.47921	5.69912e-11
					LRPAP1	0.408216	2.02e-21	0.529991	1.76777e-13	-0.444521	1.55e-25	-0.487339	2.40726e-11
					LRP2BP	0.394798	5.05e-20	0.503135	4.22199e-12	-0.358678	1.45e-16	-0.316738	3.04192e-05
					LNP1	0.583133	1.06e-46	0.500073	5.95789e-12	-0.354163	3.66e-16	-0.304542	6.29542e-05
					LMNTD2	0.415975	2.93e-22	0.506854	2.7657e-12	-0.345735	1.99e-15	-0.337057	8.42629e-06
					LMAN2L	0.698112	5.53e-74	0.505318	3.29552e-12	-0.456743	4.91e-27	-0.467957	1.81123e-10
					LMAN2	0.544312	9.37e-40	0.513408	1.29586e-12	-0.448806	4.7e-26	-0.336759	8.59199e-06
					LIPT1	0.587473	1.55e-47	0.541302	4.26345e-14	-0.314195	7.15e-13	-0.309226	4.77891e-05
					LIPG	0.625448	2.04e-55	0.580042	2.13185e-16	-0.374189	5.36e-18	-0.413083	2.89118e-08
					LIN7C	0.673334	4.69e-67	0.658602	3.92085e-22	-0.375994	3.61e-18	-0.443327	1.974e-09
					LHPP	0.506921	7.18e-34	0.496007	9.36399e-12	-0.544296	9.43e-40	-0.383265	3.18327e-07
					LETMD1	0.500588	6.06e-33	0.56511	1.78354e-15	-0.345509	2.08e-15	-0.335782	9.15773e-06
					LDHB	0.66859	8.34e-66	0.555794	6.36442e-15	-0.319994	2.55e-13	-0.405789	5.31396e-08
					LCLAT1	0.624224	3.8e-55	0.520244	5.77558e-13	-0.341765	4.33e-15	-0.436309	3.76821e-09
					KLHL14	0.494767	4.14e-32	0.511029	1.70953e-12	-0.303304	4.68e-12	-0.479165	5.7258e-11
					KLHDC9	0.444546	1.54e-25	0.501183	5.26056e-12	-0.473342	3.58e-29	-0.41592	2.27274e-08
					KLHDC8B	0.584623	5.5e-47	0.522332	4.49626e-13	-0.429341	9.39e-24	-0.532581	1.28239e-13
					KIZ	0.603936	8.01e-51	0.511966	1.53327e-12	-0.391482	1.09e-19	-0.364157	1.31311e-06
					KIF9	0.655097	2.26e-62	0.587485	7.09681e-17	-0.520044	7.48e-36	-0.493128	1.28513e-11
					KIF22	0.393845	6.31e-20	0.519935	5.99332e-13	-0.488875	2.79e-31	-0.439815	2.73318e-09
					KDF1	0.487569	4.24e-31	0.501121	5.29754e-12	-0.431514	5.29e-24	-0.467546	1.88771e-10
					KCTD2	0.644905	6.79e-60	0.500526	5.66291e-12	-0.415664	3.17e-22	-0.531557	1.45637e-13
					KCTD15	0.608125	1.09e-51	0.499452	6.38622e-12	-0.399371	1.71e-20	-0.547312	1.95886e-14
					KCTD11	0.449226	4.18e-26	0.50498	3.4248e-12	-0.377104	2.83e-18	-0.548541	1.66772e-14
					KCNQ1	0.703807	1.12e-75	0.58878	5.84366e-17	-0.327661	6.3e-14	-0.415909	2.27474e-08
					KCNJ13	0.607244	1.66e-51	0.571004	7.81101e-16	-0.332678	2.47e-14	-0.422751	1.26129e-08
					KCNIP3	0.59075	3.56e-48	0.554767	7.30453e-15	-0.322949	1.49e-13	-0.421109	1.45484e-08
					KCMF1	0.589057	7.63e-48	0.548874	1.5963e-14	-0.303356	4.64e-12	-0.561575	2.90368e-15
					KBTBD7	0.657812	4.75e-63	0.656194	6.23271e-22	-0.304151	4.05e-12	-0.411601	3.27561e-08
					KBTBD6	0.556308	8.37e-42	0.592214	3.47649e-17	-0.378202	2.22e-18	-0.377087	5.08364e-07
					KATNA1	0.575351	3.11e-45	0.52676	2.62836e-13	-0.34468	2.44e-15	-0.360419	1.71452e-06
					ITPA	0.432869	3.69e-24	0.501364	5.15445e-12	-0.5109	1.84e-34	-0.308237	5.06719e-05
					IRAK1BP1	0.565785	1.75e-43	0.506281	2.95276e-12	-0.316565	4.71e-13	-0.378173	4.68552e-07
					IQUB	0.464692	4.81e-28	0.512818	1.38828e-12	-0.323453	1.36e-13	-0.372125	7.353e-07
					INPP5A	0.659756	1.54e-63	0.519094	6.62525e-13	-0.38428	5.69e-19	-0.49198	1.45676e-11
					ING5	0.428643	1.13e-23	0.523888	3.72649e-13	-0.360456	1e-16	-0.48938	1.93208e-11
					ING4	0.379515	1.66e-18	0.552124	1.03923e-14	-0.379665	1.6e-18	-0.308259	5.06085e-05
					IMPA2	0.671067	1.87e-66	0.692432	3.60351e-25	-0.406588	3.01e-21	-0.47142	1.27458e-10
					ILVBL	0.635817	9.18e-58	0.602237	7.36693e-18	-0.463609	6.63e-28	-0.580527	1.98596e-16
					IL11RA	0.622764	7.98e-55	0.509513	2.0374e-12	-0.442211	2.94e-25	-0.419312	1.69931e-08
					IFT52	0.587602	1.46e-47	0.557135	5.31261e-15	-0.305597	3.17e-12	-0.412478	3.04258e-08
					IFT46	0.677757	3.05e-68	0.580625	1.95769e-16	-0.44281	2.49e-25	-0.352455	2.99298e-06
					IFT43	0.529121	2.83e-37	0.569525	9.62382e-16	-0.538752	7.84e-39	-0.418277	1.85763e-08
					IFT22	0.664732	8.34e-65	0.639265	1.44452e-20	-0.439298	6.53e-25	-0.585337	9.77648e-17
					IDH3B	0.631296	9.92e-57	0.593997	2.64826e-17	-0.442278	2.89e-25	-0.548011	1.78759e-14
					ID4	0.733167	4.24e-85	0.525034	3.24333e-13	-0.356659	2.2e-16	-0.471331	1.28619e-10
					HYKK	0.68596	1.69e-70	0.565838	1.61205e-15	-0.366433	2.85e-17	-0.338929	7.45175e-06
					HSPA5	0.726524	7.36e-83	0.609591	2.27849e-18	-0.375412	4.1e-18	-0.373049	6.86758e-07
					HSD17B8	0.618929	5.48e-54	0.644121	5.98383e-21	-0.524832	1.35e-36	-0.499238	6.54087e-12
					HSD17B1	0.458909	2.62e-27	0.499966	6.02988e-12	-0.554058	2.06e-41	-0.489628	1.88091e-11
					HNRNPA0	0.484492	1.13e-30	0.539559	5.32674e-14	-0.392433	8.77e-20	-0.593118	3.02919e-17
					HMGN5	0.58715	1.79e-47	0.544954	2.66277e-14	-0.35568	2.69e-16	-0.348121	4.02775e-06
					HMGCL	0.575611	2.79e-45	0.61042	1.99234e-18	-0.375073	4.42e-18	-0.418986	1.7477e-08
					HIST1H4H	0.590549	3.9e-48	0.548052	1.77813e-14	-0.317058	4.31e-13	-0.316314	3.12151e-05
					HIST1H2BK	0.521374	4.66e-36	0.508542	2.27849e-12	-0.341287	4.75e-15	-0.363911	1.3365e-06
					HIST1H2AE	0.337142	1.06e-14	0.494607	1.0926e-11	-0.356534	2.26e-16	-0.345918	4.67585e-06
					HIST1H1C	0.422052	6.25e-23	0.504138	3.76859e-12	-0.440545	4.64e-25	-0.383321	3.16964e-07
					HIRA	0.57633	2.05e-45	0.555744	6.40742e-15	-0.43063	6.68e-24	-0.416864	2.09663e-08
					HINT2	0.564133	3.47e-43	0.623918	2.1174e-19	-0.442583	2.66e-25	-0.360544	1.69938e-06
					HHEX	0.518468	1.31e-35	0.566486	1.47298e-15	-0.4261	2.19e-23	-0.451579	9.05586e-10
					HEXIM2	0.365375	3.57e-17	0.501544	5.0511e-12	-0.345191	2.21e-15	-0.376144	5.45558e-07
					HEBP1	0.801928	4.84e-113	0.744484	9.29205e-31	-0.386696	3.29e-19	-0.4006	8.1228e-08
					HDAC11	0.577247	1.38e-45	0.505685	3.16065e-12	-0.489755	2.1e-31	-0.501206	5.24713e-12
					HABP4	0.655204	2.12e-62	0.500094	5.9442e-12	-0.352165	5.49e-16	-0.598432	1.33619e-17
					GTF2IRD2B	0.520629	6.07e-36	0.49316	1.28056e-11	-0.317069	4.3e-13	-0.441015	2.44658e-09
					GTF2H5	0.557539	5.1e-42	0.540092	4.97647e-14	-0.404188	5.39e-21	-0.54242	3.69334e-14
					GSTM4	0.536684	1.71e-38	0.574621	4.66718e-16	-0.366849	2.61e-17	-0.408619	4.20344e-08
					GRHPR	0.574772	3.99e-45	0.643315	6.93364e-21	-0.452204	1.8e-26	-0.469045	1.62252e-10
					GPS1	0.535525	2.64e-38	0.52193	4.71893e-13	-0.536981	1.53e-38	-0.477937	6.5091e-11
					GPR137	0.650488	3.06e-61	0.514201	1.18107e-12	-0.537942	1.06e-38	-0.389994	1.89083e-07
					GPKOW	0.546937	3.39e-40	0.511832	1.55724e-12	-0.377846	2.4e-18	-0.541809	3.99483e-14
					GPER1	0.522381	3.25e-36	0.538847	5.83153e-14	-0.367796	2.13e-17	-0.440718	2.5147e-09
					GPAA1	0.486348	6.25e-31	0.506269	2.95678e-12	-0.528622	3.39e-37	-0.518248	7.32618e-13
					GNAL	0.534236	4.27e-38	0.529914	1.78468e-13	-0.326705	7.51e-14	-0.435273	4.14047e-09
					GMPR2	0.631177	1.06e-56	0.661997	2.02448e-22	-0.386744	3.25e-19	-0.421444	1.41321e-08
					GLT8D1	0.719092	1.97e-80	0.624851	1.80593e-19	-0.399997	1.48e-20	-0.304435	6.33476e-05
					GLRX5	0.754023	1.38e-92	0.598707	1.28032e-17	-0.484391	1.16e-30	-0.309567	4.68334e-05
					GINM1	0.671599	1.35e-66	0.533276	1.17597e-13	-0.348027	1.26e-15	-0.424059	1.12509e-08
					GGPS1	0.655186	2.15e-62	0.50678	2.78903e-12	-0.303883	4.24e-12	-0.322913	2.07928e-05
					GGCX	0.507794	5.33e-34	0.563226	2.31427e-15	-0.300337	7.7e-12	-0.347928	4.08074e-06
					GEMIN8	0.53975	5.37e-39	0.50634	2.93297e-12	-0.398642	2.04e-20	-0.354967	2.51485e-06
					GCDH	0.644835	7.05e-60	0.526602	2.67965e-13	-0.416653	2.47e-22	-0.371264	7.8343e-07
					GARNL3	0.664254	1.11e-64	0.520044	5.9152e-13	-0.344935	2.33e-15	-0.417065	2.06093e-08
					GALNT18	0.660951	7.7e-64	0.496762	8.61337e-12	-0.426424	2.02e-23	-0.384407	2.91636e-07
					GAL3ST3	0.536493	1.84e-38	0.541998	3.89929e-14	-0.413962	4.86e-22	-0.325583	1.75935e-05
					GABARAPL2	0.614799	4.24e-53	0.557749	4.88901e-15	-0.328403	5.49e-14	-0.373037	6.87389e-07
					FXN	0.763138	4.21e-96	0.558789	4.24613e-15	-0.459003	2.55e-27	-0.453268	7.70139e-10
					FTSJ1	0.494412	4.65e-32	0.502566	4.50176e-12	-0.376343	3.34e-18	-0.319914	2.50387e-05
					FRAT1	0.329842	4.2e-14	0.493651	1.21351e-11	-0.368884	1.69e-17	-0.457374	5.17408e-10
					FOXO6	0.459941	1.94e-27	0.520996	5.27847e-13	-0.523887	1.89e-36	-0.56467	1.89566e-15
					FKBPL	0.516749	2.4e-35	0.566169	1.53943e-15	-0.484141	1.26e-30	-0.515723	9.87614e-13
					FKBP4	0.685594	2.14e-70	0.589928	4.9158e-17	-0.33578	1.37e-14	-0.401053	7.82958e-08
					FKBP2	0.421141	7.9e-23	0.508553	2.27576e-12	-0.46625	3.03e-28	-0.330823	1.26165e-05
					FIS1	0.374444	5.07e-18	0.584182	1.16027e-16	-0.467639	2e-28	-0.380721	3.8646e-07
					FHIT	0.535831	2.35e-38	0.543115	3.37746e-14	-0.403712	6.05e-21	-0.472691	1.11931e-10
					FGFR2	0.570795	2.16e-44	0.540681	4.61576e-14	-0.380464	1.34e-18	-0.411655	3.26092e-08
					FBXW9	0.421011	8.17e-23	0.505859	3.09868e-12	-0.420767	8.69e-23	-0.32476	1.85263e-05
					FBXO4	0.577232	1.39e-45	0.527807	2.31256e-13	-0.307446	2.31e-12	-0.315922	3.19679e-05
					FBXO25	0.698727	3.64e-74	0.624369	1.96067e-19	-0.368159	1.97e-17	-0.319366	2.58994e-05
					FBXL2	0.592972	1.3e-48	0.495307	1.01158e-11	-0.33089	3.45e-14	-0.359103	1.88189e-06
					FARSA	0.518076	1.5e-35	0.510723	1.77129e-12	-0.450269	3.12e-26	-0.482155	4.18165e-11
					FARS2	0.69017	1.09e-71	0.62283	2.54688e-19	-0.36215	7.04e-17	-0.47174	1.23359e-10
					FAM53A	0.588228	1.11e-47	0.540683	4.61445e-14	-0.388091	2.39e-19	-0.342686	5.80841e-06
					FAM50B	0.5571	6.09e-42	0.670761	3.53159e-23	-0.30213	5.7e-12	-0.510466	1.82479e-12
					FAM229B	0.662454	3.19e-64	0.545963	2.33566e-14	-0.484012	1.31e-30	-0.333431	1.06673e-05
					FAM210A	0.589249	7e-48	0.497045	8.34759e-12	-0.341441	4.61e-15	-0.386663	2.45067e-07
					FAM189A2	0.583248	1.01e-46	0.553034	9.20727e-15	-0.409575	1.45e-21	-0.435836	3.93411e-09
					FAM162A	0.386013	3.84e-19	0.504101	3.78446e-12	-0.489447	2.32e-31	-0.389719	1.93187e-07
					FAM104B	0.686105	1.54e-70	0.557253	5.22841e-15	-0.433781	2.89e-24	-0.310833	4.34315e-05
					FAIM	0.62258	8.75e-55	0.610732	1.89381e-18	-0.320346	2.39e-13	-0.363457	1.38078e-06
					FAF1	0.371204	1.03e-17	0.509402	2.0636e-12	-0.374999	4.49e-18	-0.560582	3.32634e-15
					FAAH	0.657846	4.66e-63	0.56114	3.08218e-15	-0.445508	1.18e-25	-0.331531	1.2056e-05
					F8	0.631555	8.67e-57	0.527001	2.55222e-13	-0.301327	6.52e-12	-0.412181	3.1196e-08
					EXOSC7	0.487352	4.54e-31	0.531456	1.47477e-13	-0.464794	4.67e-28	-0.527554	2.38539e-13
					ETFB	0.452416	1.7e-26	0.572709	6.13235e-16	-0.503959	1.96e-33	-0.488648	2.09105e-11
					ESAM	0.714063	7.82e-79	0.5768	3.41241e-16	-0.408765	1.77e-21	-0.495659	9.73129e-12
					ERI3	0.670691	2.35e-66	0.585433	9.63763e-17	-0.556558	7.57e-42	-0.519376	6.4067e-13
					ERGIC3	0.47843	7.51e-30	0.520761	5.42913e-13	-0.49007	1.9e-31	-0.427749	8.12976e-09
					EPHX2	0.56408	3.55e-43	0.652701	1.21181e-21	-0.333524	2.1e-14	-0.439991	2.68932e-09
					ENY2	0.678945	1.45e-68	0.668143	5.98689e-23	-0.344799	2.39e-15	-0.379309	4.30076e-07
					ENSA	0.622299	1.01e-54	0.560987	3.14731e-15	-0.402669	7.78e-21	-0.476898	7.25248e-11
					ENDOG	0.391271	1.15e-19	0.501434	5.11447e-12	-0.416792	2.39e-22	-0.364239	1.30545e-06
					EML1	0.649016	6.98e-61	0.552672	9.66255e-15	-0.304854	3.6e-12	-0.459045	4.39447e-10
					EMC8	0.701088	7.28e-75	0.536097	8.25734e-14	-0.418993	1.37e-22	-0.425692	9.74919e-09
					EMC4	0.494045	5.24e-32	0.544032	3.00048e-14	-0.384285	5.68e-19	-0.331607	1.19978e-05
					ELP6	0.622527	8.99e-55	0.50822	2.36464e-12	-0.540082	4.73e-39	-0.360174	1.74456e-06
					ELP5	0.583228	1.02e-46	0.538086	6.42238e-14	-0.47736	1.05e-29	-0.376775	5.20421e-07
					ELAC1	0.760842	3.35e-95	0.666618	8.12274e-23	-0.386916	3.13e-19	-0.388566	2.11387e-07
					EIF3F	0.328668	5.22e-14	0.557841	4.82849e-15	-0.423862	3.92e-23	-0.38328	3.17966e-07
					EIF2D	0.516046	3.07e-35	0.519245	6.507e-13	-0.402249	8.61e-21	-0.467	1.99441e-10
					EIF2B2	0.794524	1.58e-109	0.709802	6.74772e-27	-0.406189	3.32e-21	-0.541247	4.29339e-14
					EID2B	0.446635	8.64e-26	0.502388	4.59313e-12	-0.4553	7.44e-27	-0.398887	9.32859e-08
					EID2	0.645609	4.61e-60	0.505899	3.0844e-12	-0.40375	5.99e-21	-0.378128	4.70143e-07
					EID1	0.658061	4.12e-63	0.577597	3.04095e-16	-0.343009	3.39e-15	-0.400083	8.4698e-08
					EFCAB11	0.618903	5.55e-54	0.498892	6.79854e-12	-0.325497	9.38e-14	-0.433612	4.8125e-09
					EDNRB	0.572563	1.02e-44	0.49215	1.43e-11	-0.373644	6.04e-18	-0.376434	5.33855e-07
					ECSIT	0.623074	6.81e-55	0.557749	4.88918e-15	-0.457045	4.5e-27	-0.416794	2.10929e-08
					ECI2	0.678097	2.47e-68	0.665094	1.09961e-22	-0.379517	1.66e-18	-0.365615	1.18229e-06
					ECI1	0.48439	1.16e-30	0.584682	1.07746e-16	-0.562481	6.84e-43	-0.489864	1.83338e-11
					ECHS1	0.609469	5.69e-52	0.647198	3.39445e-21	-0.348255	1.2e-15	-0.354206	2.65137e-06
					ECH1	0.42815	1.28e-23	0.505761	3.13333e-12	-0.551675	5.3e-41	-0.431571	5.78268e-09
					EBAG9	0.789903	2.08e-107	0.706829	1.36076e-26	-0.365497	3.48e-17	-0.351184	3.26669e-06
					DYNLL2	0.693868	9.53e-73	0.516921	8.57448e-13	-0.352999	4.64e-16	-0.431657	5.73843e-09
					DUSP28	0.51658	2.54e-35	0.558692	4.30274e-15	-0.443501	2.06e-25	-0.330214	1.31173e-05
					DUSP14	0.673859	3.4e-67	0.585757	9.18463e-17	-0.370543	1.18e-17	-0.487411	2.3888e-11
					DUS3L	0.323169	1.44e-13	0.535756	8.61983e-14	-0.410526	1.14e-21	-0.411066	3.42608e-08
					DUOXA2	0.554128	2e-41	0.520132	5.85385e-13	-0.504471	1.65e-33	-0.456678	5.53714e-10
					DTD1	0.377814	2.42e-18	0.497893	7.59762e-12	-0.331666	2.98e-14	-0.34945	3.67884e-06
					DSTN	0.811924	4.98e-118	0.730646	3.8056e-29	-0.385194	4.62e-19	-0.49685	8.53006e-12
					DRG2	0.524451	1.54e-36	0.506363	2.92518e-12	-0.313393	8.24e-13	-0.522293	4.51763e-13
					DPM2	0.435718	1.72e-24	0.501941	4.83075e-12	-0.593374	1.08e-48	-0.500414	5.73475e-12
					DPCD	0.573126	8.05e-45	0.51378	1.24072e-12	-0.499075	1e-32	-0.388532	2.11957e-07
					DNTTIP1	0.327095	6.99e-14	0.508019	2.41983e-12	-0.349001	1.04e-15	-0.392864	1.50875e-07
					DNASE2	0.580571	3.26e-46	0.527286	2.46488e-13	-0.429114	9.96e-24	-0.398343	9.74692e-08
					DNAL1	0.730461	3.53e-84	0.501278	5.20491e-12	-0.30199	5.84e-12	-0.405	5.67071e-08
					DNAJC8	0.50881	3.77e-34	0.515565	1.00623e-12	-0.361894	7.43e-17	-0.358809	1.92126e-06
					DNAJC28	0.63187	7.35e-57	0.57041	8.49476e-16	-0.398669	2.02e-20	-0.354116	2.66807e-06
					DMKN	0.430549	6.82e-24	0.51136	1.64522e-12	-0.439201	6.7e-25	-0.384614	2.87039e-07
					DMAP1	0.394428	5.5e-20	0.501821	4.89635e-12	-0.540959	3.39e-39	-0.499756	6.17283e-12
					DHRSX	0.552842	3.34e-41	0.522935	4.18137e-13	-0.484291	1.2e-30	-0.4916	1.51843e-11
					DHRS7B	0.648708	8.28e-61	0.589632	5.14013e-17	-0.520466	6.44e-36	-0.414532	2.55746e-08
					DGUOK	0.368382	1.88e-17	0.530022	1.76115e-13	-0.490532	1.64e-31	-0.34849	3.92788e-06
					DGCR2	0.42641	2.02e-23	0.515542	1.00886e-12	-0.357687	1.78e-16	-0.474327	9.46112e-11
					DGAT2	0.475862	1.66e-29	0.526793	2.61789e-13	-0.30929	1.68e-12	-0.347496	4.20239e-06
					DERL2	0.747834	2.74e-90	0.568965	1.04121e-15	-0.463646	6.56e-28	-0.302109	7.25057e-05
					DDX31	0.680348	6.02e-69	0.617051	6.71335e-19	-0.350652	7.45e-16	-0.487296	2.41843e-11
					DDRGK1	0.454467	9.45e-27	0.540505	4.72097e-14	-0.488347	3.3e-31	-0.41644	2.17404e-08
					DDOST	0.672209	9.32e-67	0.612603	1.39646e-18	-0.363123	5.74e-17	-0.372521	7.14119e-07
					DCTN3	0.662738	2.7e-64	0.660495	2.71487e-22	-0.451344	2.3e-26	-0.40385	6.23227e-08
					DCTD	0.652051	1.27e-61	0.651723	1.45762e-21	-0.405888	3.57e-21	-0.617567	6.16192e-19
					DCAF11	0.608601	8.65e-52	0.59088	4.25681e-17	-0.361181	8.62e-17	-0.524035	3.6607e-13
					DAD1	0.646349	3.06e-60	0.67988	5.38162e-24	-0.419311	1.26e-22	-0.362636	1.4643e-06
					CYC1	0.588172	1.13e-47	0.64229	8.35884e-21	-0.316337	4.9e-13	-0.30195	7.31786e-05
					CYB5D2	0.70644	1.78e-76	0.621441	3.221e-19	-0.444693	1.48e-25	-0.415154	2.42574e-08
					CYB561D2	0.570671	2.27e-44	0.558838	4.21843e-15	-0.481785	2.64e-30	-0.494246	1.13689e-11
					CYB561	0.737616	1.23e-86	0.495859	9.51855e-12	-0.346331	1.76e-15	-0.307373	5.33251e-05
					CXADR	0.572602	1.01e-44	0.598121	1.40241e-17	-0.372863	7.16e-18	-0.367027	1.06753e-06
					CUTA	0.337225	1.04e-14	0.553682	8.44543e-15	-0.535814	2.37e-38	-0.504495	3.61876e-12
					CUEDC2	0.486178	6.6e-31	0.494257	1.13547e-11	-0.517072	2.14e-35	-0.431791	5.6699e-09
					CSTF1	0.592491	1.62e-48	0.53356	1.13498e-13	-0.31867	3.23e-13	-0.417104	2.05411e-08
					CRY2	0.707307	9.71e-77	0.530882	1.58357e-13	-0.37051	1.19e-17	-0.378935	4.4238e-07
					CRELD1	0.643099	1.82e-59	0.536537	7.81197e-14	-0.439073	6.94e-25	-0.424565	1.07633e-08
					CREB3	0.474597	2.44e-29	0.563541	2.21583e-15	-0.408524	1.87e-21	-0.536067	8.28911e-14
					CRAT	0.624454	3.38e-55	0.517047	8.4472e-13	-0.346263	1.79e-15	-0.35382	2.72335e-06
					CPQ	0.715476	2.8e-79	0.696716	1.38699e-25	-0.310898	1.27e-12	-0.430266	6.49894e-09
					CPE	0.403446	6.45e-21	0.493711	1.20556e-11	-0.386427	3.49e-19	-0.392627	1.53728e-07
					COX8A	0.584282	6.4e-47	0.650244	1.92465e-21	-0.47765	9.55e-30	-0.460066	3.97519e-10
					COQ7	0.74144	5.54e-88	0.619329	4.59249e-19	-0.364738	4.08e-17	-0.54657	2.15817e-14
					COQ5	0.752698	4.33e-92	0.607951	2.96759e-18	-0.366583	2.76e-17	-0.34846	3.93582e-06
					COQ4	0.587971	1.24e-47	0.598038	1.42062e-17	-0.482293	2.25e-30	-0.36152	1.58555e-06
					COPZ1	0.780928	1.94e-103	0.677202	9.4165e-24	-0.468669	1.47e-28	-0.459571	4.17337e-10
					COPS6	0.469964	9.97e-29	0.57522	4.28336e-16	-0.526259	8.03e-37	-0.488627	2.09572e-11
					COPRS	0.497582	1.64e-32	0.625269	1.68147e-19	-0.362935	5.97e-17	-0.420341	1.55485e-08
					COA3	0.46806	1.77e-28	0.534217	1.04553e-13	-0.492445	8.82e-32	-0.356269	2.2964e-06
					CNPPD1	0.68039	5.86e-69	0.509256	2.09859e-12	-0.388243	2.31e-19	-0.331601	1.20019e-05
					CLUAP1	0.549312	1.34e-40	0.514564	1.13176e-12	-0.350106	8.32e-16	-0.48111	4.66885e-11
					CLN5	0.785412	2.13e-105	0.715152	1.86731e-27	-0.341863	4.24e-15	-0.342356	5.93756e-06
					CLIC3	0.413153	5.95e-22	0.552344	1.0093e-14	-0.511474	1.51e-34	-0.546112	2.29086e-14
					CISD3	0.56284	5.91e-43	0.574429	4.79733e-16	-0.341586	4.48e-15	-0.36124	1.61743e-06
					CINP	0.643868	1.2e-59	0.517888	7.64639e-13	-0.49339	6.49e-32	-0.369914	8.65018e-07
					CIB4	0.561873	8.78e-43	0.512833	1.38595e-12	-0.331545	3.05e-14	-0.327494	1.55947e-05
					CHRNB1	0.394285	5.69e-20	0.508329	2.33498e-12	-0.320089	2.51e-13	-0.419341	1.69507e-08
					CHRAC1	0.627627	6.66e-56	0.522317	4.50411e-13	-0.389686	1.66e-19	-0.313256	3.75611e-05
					CHID1	0.44311	2.3e-25	0.51213	1.50423e-12	-0.482791	1.92e-30	-0.435836	3.9341e-09
					CHCHD6	0.512532	1.05e-34	0.572676	6.1609e-16	-0.459204	2.41e-27	-0.589515	5.23169e-17
					CHCHD4	0.572221	1.18e-44	0.591511	3.86835e-17	-0.406607	2.99e-21	-0.457525	5.09864e-10
					CHCHD2	0.53678	1.65e-38	0.53656	7.78925e-14	-0.391516	1.08e-19	-0.316558	3.07546e-05
					CETN2	0.694824	5.04e-73	0.671035	3.34045e-23	-0.471522	6.23e-29	-0.536411	7.9376e-14
					CDKN2AIPNL	0.657624	5.3e-63	0.583092	1.36294e-16	-0.456384	5.45e-27	-0.425896	9.57578e-09
					CDK10	0.41422	4.56e-22	0.492361	1.39756e-11	-0.479922	4.72e-30	-0.425477	9.93538e-09
					CCNO	0.429783	8.35e-24	0.503583	4.01324e-12	-0.336096	1.29e-14	-0.325644	1.75262e-05
					CCNB1IP1	0.533693	5.23e-38	0.498325	7.24139e-12	-0.572192	1.2e-44	-0.386648	2.45353e-07
					CCDC25	0.647405	1.71e-60	0.600706	9.37005e-18	-0.305682	3.12e-12	-0.496132	9.23598e-12
					CCDC22	0.350737	7.33e-16	0.494721	1.07897e-11	-0.330334	3.83e-14	-0.468794	1.66424e-10
					CCDC174	0.440713	4.43e-25	0.497514	7.92466e-12	-0.369041	1.63e-17	-0.36254	1.4744e-06
					CCDC115	0.555766	1.04e-41	0.520005	5.94346e-13	-0.330652	3.61e-14	-0.372899	6.94438e-07
					CCAR2	0.470902	7.51e-29	0.512002	1.52687e-12	-0.360792	9.35e-17	-0.330476	1.28994e-05
					CASP9	0.563827	3.94e-43	0.514574	1.13045e-12	-0.414811	3.93e-22	-0.398041	9.98651e-08
					CASC1	0.633855	2.59e-57	0.528251	2.18997e-13	-0.332091	2.76e-14	-0.39513	1.26055e-07
					CARS	0.646279	3.19e-60	0.548793	1.61347e-14	-0.475514	1.84e-29	-0.465174	2.39519e-10
					CA4	0.621421	1.57e-54	0.543466	3.22785e-14	-0.35353	4.17e-16	-0.40195	7.279e-08
					C9orf78	0.543293	1.39e-39	0.523541	3.88606e-13	-0.37492	4.57e-18	-0.3618	1.55423e-06
					C9orf116	0.648988	7.08e-61	0.586616	8.08155e-17	-0.475896	1.64e-29	-0.503979	3.83687e-12
					C8orf33	0.65704	7.42e-63	0.67181	2.85419e-23	-0.322227	1.7e-13	-0.452779	8.07195e-10
					C7orf50	0.464583	4.97e-28	0.496558	8.81062e-12	-0.531369	1.24e-37	-0.325591	1.75842e-05
					C6orf89	0.695013	4.44e-73	0.54093	4.47125e-14	-0.365836	3.24e-17	-0.4601	3.96172e-10
					C6orf48	0.319023	3.04e-13	0.511592	1.60145e-12	-0.592087	1.94e-48	-0.551193	1.17571e-14
					C6orf226	0.340204	5.86e-15	0.506858	2.76414e-12	-0.490701	1.55e-31	-0.449333	1.12188e-09
					C6orf203	0.620744	2.21e-54	0.519242	6.50936e-13	-0.465667	3.61e-28	-0.336626	8.66694e-06
					C3orf33	0.783776	1.12e-104	0.627616	1.12393e-19	-0.413628	5.29e-22	-0.37642	5.34441e-07
					C2orf42	0.637525	3.7e-58	0.506114	3.00951e-12	-0.350816	7.21e-16	-0.31202	4.04566e-05
					C2orf15	0.565791	1.75e-43	0.504712	3.53082e-12	-0.395112	4.69e-20	-0.322926	2.07767e-05
					C1orf56	0.574108	5.3e-45	0.569103	1.02126e-15	-0.474511	2.51e-29	-0.506273	2.95536e-12
					C1orf123	0.504798	1.48e-33	0.57527	4.25246e-16	-0.496769	2.15e-32	-0.329534	1.36996e-05
					C1orf122	0.489148	2.56e-31	0.627771	1.09434e-19	-0.473017	3.96e-29	-0.398372	9.72436e-08
					C19orf25	0.421162	7.86e-23	0.497984	7.52163e-12	-0.5014	4.62e-33	-0.431633	5.75071e-09
					C17orf97	0.579687	4.79e-46	0.510936	1.72801e-12	-0.55906	2.76e-42	-0.499581	6.29467e-12
					C17orf100	0.352869	4.76e-16	0.52036	5.69601e-13	-0.380657	1.28e-18	-0.40728	4.69787e-08
					C16orf91	0.599476	6.5e-50	0.546476	2.1847e-14	-0.394594	5.29e-20	-0.38229	3.42963e-07
					C16orf46	0.782462	4.19e-104	0.620522	3.75969e-19	-0.386483	3.45e-19	-0.409386	3.94333e-08
					C15orf65	0.574918	3.75e-45	0.522216	4.55935e-13	-0.394162	5.86e-20	-0.311754	4.11057e-05
					C15orf61	0.69362	1.12e-72	0.590008	4.8571e-17	-0.48194	2.51e-30	-0.33558	9.27944e-06
					C14orf28	0.543084	1.5e-39	0.570065	8.9193e-16	-0.404917	4.52e-21	-0.367225	1.05226e-06
					C11orf71	0.667439	1.66e-65	0.658115	4.30717e-22	-0.369088	1.62e-17	-0.432693	5.22819e-09
					BUD13	0.546201	4.52e-40	0.501508	5.07176e-12	-0.303937	4.2e-12	-0.318263	2.77135e-05
					BTBD11	0.651364	1.87e-61	0.569066	1.02652e-15	-0.38259	8.33e-19	-0.385543	2.67208e-07
					BSG	0.364656	4.15e-17	0.507558	2.55133e-12	-0.449944	3.42e-26	-0.425417	9.98793e-09
					BOLA1	0.422862	5.08e-23	0.505009	3.41354e-12	-0.406795	2.86e-21	-0.363612	1.36547e-06
					BOD1	0.625537	1.95e-55	0.643932	6.19431e-21	-0.370056	1.31e-17	-0.363193	1.4071e-06
					BMP7	0.674307	2.58e-67	0.511268	1.66286e-12	-0.345531	2.07e-15	-0.386198	2.54035e-07
					BLMH	0.662907	2.45e-64	0.512335	1.46874e-12	-0.435059	2.05e-24	-0.328371	1.47518e-05
					BEX5	0.550243	9.31e-41	0.496963	8.42395e-12	-0.449158	4.26e-26	-0.400073	8.4766e-08
					BEX4	0.443669	1.97e-25	0.555051	7.03227e-15	-0.380608	1.3e-18	-0.502005	4.79605e-12
					BEX2	0.565704	1.81e-43	0.61039	2.00185e-18	-0.509312	3.17e-34	-0.523609	3.85428e-13
					BDH2	0.379569	1.64e-18	0.50069	5.56001e-12	-0.30123	6.63e-12	-0.364424	1.28821e-06
					BDH1	0.60164	2.36e-50	0.543488	3.2187e-14	-0.387426	2.78e-19	-0.388368	2.14681e-07
					BCS1L	0.472194	5.08e-29	0.502524	4.52315e-12	-0.362852	6.08e-17	-0.426308	9.23459e-09
					BCCIP	0.727092	4.76e-83	0.591769	3.7197e-17	-0.386911	3.13e-19	-0.494974	1.04935e-11
					BCAP31	0.567134	1e-43	0.551499	1.12909e-14	-0.524001	1.82e-36	-0.481988	4.25621e-11
					BBS5	0.489111	2.59e-31	0.502844	4.36275e-12	-0.380012	1.48e-18	-0.40074	8.03084e-08
					BAD	0.489956	1.97e-31	0.628544	9.5751e-20	-0.53732	1.34e-38	-0.378651	4.51976e-07
					B9D1	0.587967	1.24e-47	0.599543	1.12381e-17	-0.549438	1.28e-40	-0.495398	1.00154e-11
					B3GNT9	0.681339	3.22e-69	0.492899	1.31772e-11	-0.334968	1.6e-14	-0.457728	4.99875e-10
					AUH	0.679426	1.07e-68	0.663462	1.51823e-22	-0.324948	1.04e-13	-0.391015	1.7454e-07
					ATRAID	0.526861	6.45e-37	0.561826	2.80531e-15	-0.47806	8.42e-30	-0.314855	3.4105e-05
					ATP6V1G2	0.522314	3.33e-36	0.514609	1.12583e-12	-0.397729	2.53e-20	-0.445178	1.66056e-09
					ATG13	0.655086	2.27e-62	0.568147	1.1679e-15	-0.404734	4.72e-21	-0.450906	9.65776e-10
					ASNA1	0.615062	3.73e-53	0.547449	1.92414e-14	-0.345964	1.9e-15	-0.314499	3.48491e-05
					ASMTL	0.400937	1.18e-20	0.499594	6.28603e-12	-0.446816	8.21e-26	-0.609472	2.32262e-18
					ASB1	0.474009	2.92e-29	0.503666	3.9757e-12	-0.37443	5.08e-18	-0.442454	2.14107e-09
					ARSG	0.576125	2.23e-45	0.505985	3.05422e-12	-0.356833	2.12e-16	-0.441282	2.38703e-09
					ARPC1A	0.54992	1.06e-40	0.571716	7.06164e-16	-0.388544	2.15e-19	-0.33704	8.43572e-06
					ARMC7	0.560952	1.28e-42	0.492471	1.38077e-11	-0.432807	3.75e-24	-0.314303	3.52638e-05
					ARL3	0.622409	9.54e-55	0.573889	5.18274e-16	-0.401169	1.12e-20	-0.316097	3.16298e-05
					ARIH2OS	0.429746	8.44e-24	0.51141	1.63561e-12	-0.433499	3.12e-24	-0.37976	4.15645e-07
					ARIH2	0.551137	6.55e-41	0.518899	6.78052e-13	-0.303941	4.2e-12	-0.320042	2.4842e-05
					APOM	0.543567	1.25e-39	0.579304	2.37367e-16	-0.503961	1.96e-33	-0.368852	9.3485e-07
					APMAP	0.602867	1.33e-50	0.565155	1.77244e-15	-0.414987	3.76e-22	-0.486115	2.74495e-11
					APEH	0.510861	1.86e-34	0.501519	5.06583e-12	-0.388728	2.06e-19	-0.38436	2.92704e-07
					AP5S1	0.64506	6.23e-60	0.502821	4.37423e-12	-0.379277	1.75e-18	-0.347249	4.27324e-06
					AP4S1	0.653196	6.65e-62	0.591034	4.15843e-17	-0.397262	2.83e-20	-0.307248	5.37172e-05
					ANKRD46	0.774429	1.11e-100	0.630809	6.4604e-20	-0.344823	2.38e-15	-0.347141	4.30461e-06
					ANKRD16	0.514146	5.96e-35	0.538692	5.94703e-14	-0.490903	1.45e-31	-0.588992	5.66026e-17
					ALYREF	0.409956	1.32e-21	0.504157	3.76053e-12	-0.345121	2.24e-15	-0.348482	3.92993e-06
					ALKBH7	0.377124	2.81e-18	0.576937	3.34518e-16	-0.510721	1.95e-34	-0.450193	1.03377e-09
					ALKBH5	0.709762	1.71e-77	0.492364	1.39709e-11	-0.350459	7.75e-16	-0.437289	3.44618e-09
					ALKBH4	0.526778	6.65e-37	0.497996	7.51137e-12	-0.513015	8.84e-35	-0.426905	8.76026e-09
					ALG9	0.569405	3.87e-44	0.495313	1.01089e-11	-0.427561	1.5e-23	-0.4167	2.1263e-08
					ALG8	0.650138	3.73e-61	0.505439	3.25031e-12	-0.436281	1.48e-24	-0.308317	5.04354e-05
					ALG1	0.676324	7.43e-68	0.548031	1.78309e-14	-0.400508	1.31e-20	-0.369831	8.70302e-07
					AKR7A2	0.510443	2.15e-34	0.648567	2.63267e-21	-0.395857	3.94e-20	-0.527722	2.33685e-13
					AKIP1	0.512988	8.92e-35	0.561743	2.83762e-15	-0.321504	1.94e-13	-0.443038	2.02794e-09
					AIF1L	0.563037	5.45e-43	0.574022	5.08524e-16	-0.312717	9.27e-13	-0.44304	2.02762e-09
					AHCY	0.618481	6.86e-54	0.549422	1.48538e-14	-0.423855	3.93e-23	-0.340695	6.6308e-06
					AGBL5	0.619793	3.56e-54	0.644455	5.62879e-21	-0.358089	1.64e-16	-0.532136	1.35537e-13
					AFAP1L2	0.547402	2.83e-40	0.55452	7.55078e-15	-0.317999	3.65e-13	-0.553445	8.7173e-15
					ADSSL1	0.525508	1.05e-36	0.550499	1.2887e-14	-0.340206	5.86e-15	-0.486222	2.71354e-11
					ADCK2	0.491086	1.37e-31	0.524017	3.66901e-13	-0.317072	4.3e-13	-0.362635	1.46443e-06
					ACTR3B	0.467116	2.34e-28	0.570083	8.89653e-16	-0.362147	7.04e-17	-0.585974	8.89226e-17
					ACKR3	0.548513	1.84e-40	0.495625	9.76774e-12	-0.365328	3.6e-17	-0.340092	6.90083e-06
					ABLIM2	0.542944	1.59e-39	0.537368	7.03376e-14	-0.434468	2.4e-24	-0.403726	6.29606e-08
					ABHD10	0.727953	2.46e-83	0.645408	4.72422e-21	-0.527938	4.36e-37	-0.460665	3.74737e-10
					AAMP	0.619604	3.91e-54	0.564344	1.98317e-15	-0.412952	6.26e-22	-0.492688	1.34842e-11
					AAMDC	0.44815	5.66e-26	0.583586	1.2671e-16	-0.478912	6.46e-30	-0.318982	2.65167e-05

## Sheet: S5
						Table-S5: The univariate COX analysis results of cuproptosis related genes.
						Gene	HR	z	P - value	lower	upper
						RBPMS2	0.542447	-3.44311	0.000575071	0.38295	0.768374
						MINOS1	0.353249	-3.43088	0.000601635	0.194945	0.640103
						GTF2H5	0.323986	-3.16375	0.00155752	0.161173	0.651267
						ESAM	0.618976	-3.10613	0.00189551	0.457321	0.837775
						RGN	0.655417	-3.04409	0.00233388	0.499322	0.860309
						CA4	0.788614	-3.0196	0.0025311	0.675961	0.920042
						NAP1L5	0.587982	-2.99366	0.00275652	0.415304	0.832458
						BEX5	0.633329	-2.98929	0.00279628	0.469424	0.854463
						GALNT18	0.661847	-2.95671	0.0031094	0.503432	0.870112
						SDC2	0.68205	-2.95226	0.0031546	0.52904	0.879313
						C6orf203	0.422423	-2.899	0.00374359	0.235897	0.756438
						HSPA5	0.648822	-2.89313	0.00381426	0.484004	0.869765
						C15orf65	0.454075	-2.8476	0.00440498	0.263714	0.781847
						DERL2	0.444356	-2.8356	0.00457391	0.253655	0.778428
						MAGEH1	0.579575	-2.76678	0.00566136	0.39382	0.852945
						RILPL2	0.558551	-2.76503	0.00569177	0.369633	0.844024
						FXN	0.412988	-2.73759	0.00618917	0.219265	0.777867
						TSPAN7	0.740126	-2.69319	0.00707719	0.594557	0.921337
						FAM229B	0.49068	-2.68481	0.007257	0.291793	0.825128
						MAP6	0.56681	-2.67483	0.00747662	0.373913	0.85922
						RRAGA	0.502842	-2.66598	0.00767644	0.303341	0.83355
						ARL3	0.484952	-2.62444	0.00867921	0.282472	0.832574
						TMX2	0.557323	-2.6008	0.00930074	0.358735	0.865847
						CPE	0.766164	-2.59867	0.00935852	0.626723	0.936631
						SLC25A4	0.533575	-2.58343	0.00978241	0.331305	0.859337
						EDNRB	0.767919	-2.58221	0.00981704	0.628445	0.938348
						TCEAL3	0.500384	-2.57858	0.00992079	0.295628	0.846957
						HEBP1	0.514358	-2.56981	0.0101755	0.309779	0.854044
						PDIA3	0.591162	-2.55119	0.0107357	0.394747	0.885308
						NMB	0.80387	-2.53803	0.0111478	0.679152	0.951491
						FAM162A	0.422261	-2.53644	0.0111986	0.2169	0.822059
						SAMD13	0.602272	-2.52411	0.0115992	0.406258	0.892859
						CYB5D2	0.586422	-2.49865	0.0124668	0.385827	0.891309
						TG	0.836759	-2.49183	0.0127088	0.727313	0.962675
						GPR137	0.484172	-2.47252	0.0134164	0.272458	0.860399
						TCTN3	0.679625	-2.44148	0.0146273	0.498447	0.926659
						NFIA	0.636125	-2.43594	0.0148533	0.442051	0.915404
						XPA	0.562895	-2.43485	0.0148981	0.354431	0.893973
						SLC6A13	0.696403	-2.40421	0.0162077	0.518509	0.935329
						TP53INP2	0.655236	-2.40291	0.0162654	0.46413	0.925029
						KCNJ13	0.677751	-2.40277	0.0162715	0.493484	0.930825
						MORN2	0.567553	-2.36403	0.0180775	0.354862	0.907726
						MAP1LC3A	0.660937	-2.36195	0.0181792	0.468735	0.93195
						GINM1	0.56435	-2.35347	0.0185991	0.35046	0.908779
						SRSF8	0.529338	-2.3527	0.0186377	0.31159	0.899255
						PKIA	0.754643	-2.35249	0.018648	0.596874	0.954114
						SLC25A11	0.484252	-2.35113	0.0187167	0.264568	0.886349
						ABHD10	0.509401	-2.34031	0.0192675	0.289553	0.896171
						CETN2	0.541574	-2.32729	0.0199499	0.323112	0.907741
						LDHB	0.608494	-2.31463	0.020633	0.39955	0.926706
						CPQ	0.697204	-2.31111	0.0208269	0.513475	0.946674
						SRP14	0.492984	-2.30462	0.0211881	0.270148	0.899629
						GLRX5	0.502599	-2.27888	0.0226742	0.278135	0.908213
						C3orf33	0.624467	-2.27462	0.0229287	0.416204	0.936941
						MRPS6	0.590378	-2.27175	0.0231017	0.37469	0.930227
						FKBP2	0.614262	-2.27009	0.0232019	0.403294	0.935591
						C15orf61	0.493852	-2.23606	0.0253476	0.266089	0.916572
						OAZ2	0.564382	-2.23063	0.0257059	0.341421	0.932945
						DAD1	0.533822	-2.22509	0.0260755	0.307096	0.927938
						NDUFS3	0.446373	-2.19786	0.0279588	0.217427	0.916395
						AAMDC	0.546798	-2.19693	0.0280255	0.319104	0.936961
						NAP1L2	0.681655	-2.19109	0.0284454	0.483822	0.960381
						C11orf71	0.590457	-2.17875	0.0293502	0.367581	0.948469
						IL11RA	0.703688	-2.1751	0.0296228	0.51269	0.965839
						RTN3	0.590955	-2.1749	0.029638	0.367861	0.949345
						KATNA1	0.522225	-2.16331	0.0305172	0.289892	0.940761
						COX8A	0.610862	-2.16261	0.0305716	0.39079	0.954866
						ZC2HC1C	0.575892	-2.1592	0.0308344	0.348976	0.950354
						NDUFA12	0.474582	-2.15233	0.0313717	0.240742	0.935558
						RTN4IP1	0.535915	-2.15075	0.0314957	0.303545	0.946169
						B9D1	0.613368	-2.15031	0.0315303	0.392856	0.957654
						NUDT9	0.563891	-2.14108	0.0322678	0.333762	0.952694
						LHPP	0.648589	-2.12875	0.033275	0.435359	0.966254
						EXOSC7	0.526725	-2.12532	0.0335598	0.291628	0.951345
						DUOXA2	0.83307	-2.12422	0.0336515	0.703876	0.985977
						MROH8	0.54665	-2.11346	0.0345617	0.312225	0.957086
						MRPS28	0.552245	-2.10595	0.0352091	0.317789	0.959677
						DHRS7B	0.557774	-2.09926	0.0357938	0.323401	0.962002
						TCEAL4	0.535991	-2.0917	0.0364653	0.298795	0.961484
						ECI2	0.5307	-2.08359	0.0371973	0.292431	0.963106
						SMPD1	0.603893	-2.06307	0.0391063	0.373995	0.975109
						IFT46	0.55074	-2.05619	0.0397643	0.311901	0.972472
						OSCP1	0.582792	-2.05132	0.0402361	0.347912	0.976242
						HYKK	0.433555	-2.04268	0.0410842	0.19444	0.966724
						BEX2	0.685635	-2.03623	0.041727	0.476788	0.985963
						SLC35B1	0.589126	-2.03442	0.0419093	0.353856	0.980822
						AIF1L	0.783616	-2.03091	0.0422642	0.619307	0.991518
						BAD	0.620552	-2.02987	0.0423701	0.391464	0.983703
						DUSP14	0.660535	-2.02628	0.0427364	0.442268	0.98652
						GAL3ST3	0.775849	-2.02156	0.0432215	0.606614	0.992296
						FAM104B	0.538476	-2.01956	0.043429	0.295302	0.981899
						MPDU1	0.520721	-2.01758	0.0436346	0.27625	0.981537
						CRY2	0.679546	-2.00938	0.0444967	0.466191	0.990544
						ECHS1	0.558141	-2.00568	0.0448907	0.31569	0.986797
						EID2	0.502532	-1.99999	0.0455014	0.25604	0.986324
						ILVBL	0.650866	-1.99995	0.0455053	0.42728	0.99145
						RILPL1	0.667349	-1.99197	0.0463745	0.448258	0.993523
						ALG8	0.539029	-1.98734	0.0468852	0.293036	0.991525
						ZFYVE21	0.509663	-1.98189	0.0474913	0.261701	0.99257
						LIN7C	0.605536	-1.97743	0.0479931	0.368302	0.995579
						PEBP1	0.604901	-1.97607	0.0481467	0.367407	0.995911
						ALG9	0.505846	-1.97051	0.04878	0.256815	0.996359
						SLC25A42	0.708946	-1.96898	0.0489556	0.503397	0.998426
						UNG	0.61054	-1.96437	0.049487	0.373172	0.998894
						DSTN	0.609543	-1.96163	0.049806	0.371699	0.999581

## Sheet: S6
				Table-S6: The parameters of cuproptosis related score.
				ID	coef	exp(coef)	se(coef)	z	Pr(>|z|)
				FDX1	-0.780441	0.458204	0.512863	-1.52173	0.128076
				RBPMS2	-0.362676	0.695812	0.241442	-1.50212	0.133066
				NMB	-0.125735	0.881848	0.11056	-1.13725	0.255432
				MAP1LC3A	0.0801242	1.08342	0.264053	0.30344	0.761554
				GINM1	0.355468	1.42685	0.445597	0.797734	0.425025
				FAM229B	0.0337325	1.03431	0.441715	0.0763671	0.939127
